# Supplementary material for: Modeling of In-Utero and Intra-Partum Transmissions to Evaluate the Efficacy of Interventions for the Prevention of Perinatal HIV
Source: PLoS One. 2015 May 19;10(5):e0126647. doi: 10.1371/journal.pone.0126647 (PMC4438074; doi:10.1371/journal.pone.0126647)
Supplement: S1 Dataset — (CSV) [file pone.0126647.s001.csv]

id	y	cens	vlinc	tzdv	tlopi	time	durz	durlp	treatment_group
200001	2.82	0	2.82	0	0	0	24	0	1
200001	2.39	1	2.82	24	0	3.428571	24	0	1
200002	3.28	0	3.28	0	0	0	56	0	1
200002	3.8	0	3.28	56	0	8	56	0	1
200002	3.81	0	3.28	57	0	8.142858	56	0	1
200003	4	0	4	0	0	0	63	0	1
200004	5.18	0	5.18	0	0	0	28	0	1
200005	4.73	0	4.73	0	0	0	74	0	1
200006	4.05	0	4.05	0	0	0	75	0	1
200007	4.37	0	4.37	0	0	0	72	0	1
200007	3.7	0	4.37	72	0	10.28571	72	0	1
200007	3.62	0	4.37	73	0	10.42857	72	0	1
200008	4.62	0	4.62	0	0	0	49	0	1
200009	4.72	0	4.72	0	0	0	50	0	1
200010	4.2	0	4.2	0	0	0	55	0	1
200011	3.86	0	3.86	0	0	0	64	0	1
200012	5.19	0	5.19	0	0	0	56	0	1
200013	3.75	0	3.75	0	0	0	70	0	1
200013	3.44	0	3.75	70	0	10	70	0	1
200013	2.86	0	3.75	71	0	10.14286	70	0	1
200014	4.1	0	4.1	0	0	0	66	0	1
200014	3.85	0	4.1	67	0	9.571428	66	0	1
200015	3.75	0	3.75	0	0	0	68	0	1
200015	2.3	1	3.75	69	0	9.857142	68	0	1
200016	4.42	0	4.42	0	0	0	41	0	1
200017	4.21	0	4.21	0	0	0	83	0	1
200018	3.71	0	3.71	0	0	0	55	0	1
200018	3.49	0	3.71	55	0	7.857143	55	0	1
200018	2.75	0	3.71	56	0	8	55	0	1
200019	4.91	0	4.91	35	0	5	41	0	1
200019	4.01	0	4.91	42	0	6	41	0	1
200020	4.4	0	4.4	9	0	1.285714	42	0	1
200020	4.65	0	4.4	43	0	6.142857	42	0	1
200022	4.73	0	4.73	0	0	0	66	0	1
200023	5.16	0	5.16	0	0	0	98	0	1
200023	4.74	0	5.16	98	0	14	98	0	1
200024	5.37	0	5.37	0	0	0	64	0	1
200024	5.27	0	5.37	65	0	9.285714	64	0	1
200024	4.57	0	5.37	67	0	9.571428	64	0	1
200025	2.33	1	2.33	2	0	0.2857143	38	0	1
200025	2.3	1	2.33	40	0	5.714286	38	0	1
200026	5.94	0	5.94	0	0	0	27	0	1
200026	4.98	0	5.94	27	0	3.857143	27	0	1
200027	4.91	0	4.91	0	0	0	73	0	1
200028	2.47	1	2.47	0	0	0	57	0	1
200028	1.94	1	2.47	57	0	8.142858	57	0	1
200029	3.82	0	3.82	6	0	0.8571429	70	0	1
200029	4.09	0	3.82	70	0	10	70	0	1
200029	3.86	0	3.82	71	0	10.14286	70	0	1
200030	4.07	0	4.07	0	0	0	75	0	1
200030	2.79	0	4.07	76	0	10.85714	75	0	1
200030	2.6	1	4.07	77	0	11	75	0	1
200031	3.65	0	3.65	0	0	0	78	0	1
200031	4.28	0	3.65	81	0	11.57143	78	0	1
200032	3.42	0	3.42	0	0	0	33	0	1
200032	2.3	1	3.42	34	0	4.857143	33	0	1
200033	4.61	0	4.61	0	0	0	105	0	1
200034	3.45	0	3.45	0	0	0	89	0	1
200035	4.73	0	4.73	0	0	0	71	0	1
200036	5.27	0	5.27	0	0	0	69	0	1
200036	4.77	0	5.27	69	0	9.857142	69	0	1
200036	4.71	0	5.27	70	0	10	69	0	1
200037	3.62	0	3.62	5	0	0.7142857	57	0	1
200037	2.94	0	3.62	58	0	8.285714	57	0	1
200038	2.67	0	2.67	0	0	0	56	0	1
200038	1.78	1	2.67	56	0	8	56	0	1
200038	1.85	1	2.67	57	0	8.142858	56	0	1
200039	3.66	0	3.66	0	0	0	42	0	1
200039	3.47	0	3.66	42	0	6	42	0	1
200040	4.95	0	4.95	0	0	0	74	0	1
200040	4.68	0	4.95	74	0	10.57143	74	0	1
200041	3.59	0	3.59	2	0	0.2857143	72	0	1
200042	5.06	0	5.06	0	0	0	72	0	1
200042	4.83	0	5.06	72	0	10.28571	72	0	1
200043	3.37	0	3.37	6	0	0.8571429	15	0	1
200043	3.66	0	3.37	20	0	2.857143	15	0	1
200044	2.22	1	2.22	29	0	4.142857	29	0	1
200044	1.67	1	2.22	30	0	4.285714	29	0	1
200044	1.45	1	2.22	31	0	4.428571	29	0	1
200045	1.86	1	1.86	0	0	0	54	0	1
200045	2.3	1	1.86	55	0	7.857143	54	0	1
200046	3.4	0	3.4	11	0	1.571429	15	0	1
200047	3.37	0	3.37	14	0	2	30	0	1
200047	3.19	0	3.37	30	0	4.285714	30	0	1
200047	3.05	0	3.37	32	0	4.571429	30	0	1
200048	3.92	0	3.92	0	0	0	56	0	1
200048	2.02	1	3.92	56	0	8	56	0	1
200048	2.01	1	3.92	57	0	8.142858	56	0	1
200049	3.04	0	3.04	0	0	0	71	0	1
200049	3.41	0	3.04	71	0	10.14286	71	0	1
200049	2.55	1	3.04	72	0	10.28571	71	0	1
200050	5.35	0	5.35	0	0	0	21	0	1
200050	4.64	0	5.35	21	0	3	21	0	1
200051	4.7	0	4.7	0	0	0	72	0	1
200051	3.41	0	4.7	73	0	10.42857	72	0	1
200052	4.04	0	4.04	0	0	0	84	0	1
200053	2.3	1	2.3	0	0	0	60	0	1
200053	2.3	1	2.3	61	0	8.714286	60	0	1
200054	2.95	0	2.95	0	0	0	75	0	1
200054	2.45	1	2.95	76	0	10.85714	75	0	1
200055	5.45	0	5.45	0	0	0	94	0	1
200055	5.02	0	5.45	94	0	13.42857	94	0	1
200056	4	0	4	0	0	0	38	0	1
200056	3.35	0	4	38	0	5.428571	38	0	1
200057	4.72	0	4.72	0	0	0	79	0	1
200057	3.86	0	4.72	80	0	11.42857	79	0	1
200057	3.53	0	4.72	81	0	11.57143	79	0	1
200058	4.6	0	4.6	0	0	0	87	0	1
200058	3.61	0	4.6	88	0	12.57143	87	0	1
200059	3	0	3	0	0	0	78	0	1
200059	2.5	1	3	78	0	11.14286	78	0	1
200059	2.3	1	3	79	0	11.28571	78	0	1
200060	5.07	0	5.07	0	0	0	45	0	1
200060	4.5	0	5.07	46	0	6.571429	45	0	1
200061	2.93	0	2.93	0	0	0	56	0	1
200061	3.67	0	2.93	55	0	7.857143	56	0	1
200061	3.69	0	2.93	56	0	8	56	0	1
200062	3.76	0	3.76	0	0	0	37	0	1
200062	2.3	1	3.76	37	0	5.285714	37	0	1
200063	2.69	0	2.69	0	0	0	87	0	1
200064	3.18	0	3.18	0	0	0	36	0	1
200064	2.98	0	3.18	36	0	5.142857	36	0	1
200065	3.23	0	3.23	21	0	3	68	0	1
200065	3.5	0	3.23	68	0	9.714286	68	0	1
200066	4.83	0	4.83	0	0	0	66	0	1
200067	3.13	0	3.13	18	0	2.571429	22	0	1
200067	2.41	1	3.13	26	0	3.714286	22	0	1
200068	3.29	0	3.29	0	0	0	39	0	1
200068	2.49	1	3.29	40	0	5.714286	39	0	1
200069	3.01	0	3.01	0	0	0	92	0	1
200069	3.99	0	3.01	92	0	13.14286	92	0	1
200070	3.49	0	3.49	1	0	0.1428571	51	0	1
200070	2.95	0	3.49	51	0	7.285714	51	0	1
200071	4.92	0	4.92	0	0	0	73	0	1
200071	5.38	0	4.92	73	0	10.42857	73	0	1
200072	4.99	0	4.99	34	0	4.857143	43	0	1
200073	2.66	0	2.66	21	0	3	54	0	1
200073	2.7	0	2.66	54	0	7.714286	54	0	1
200073	2.75	0	2.66	55	0	7.857143	54	0	1
200074	4.62	0	4.62	1	0	0.1428571	81	0	1
200074	4.83	0	4.62	82	0	11.71429	81	0	1
200075	3.2	0	3.2	0	0	0	76	0	1
200075	3.01	0	3.2	76	0	10.85714	76	0	1
200077	3.59	0	3.59	0	0	0	17	0	1
200077	1.65	1	3.59	26	0	3.714286	17	0	1
200078	3.5	0	3.5	0	0	0	60	0	1
200078	4.5	0	3.5	61	0	8.714286	60	0	1
200079	4.73	0	4.73	0	0	0	57	0	1
200079	4.29	0	4.73	57	0	8.142858	57	0	1
200080	2.6	1	2.6	0	0	0	59	0	1
200080	2.3	1	2.6	60	0	8.571428	59	0	1
200080	2.3	1	2.6	61	0	8.714286	59	0	1
200081	3.69	0	3.69	0	0	0	66	0	1
200081	3.64	0	3.69	66	0	9.428572	66	0	1
200082	5.33	0	5.33	0	0	0	77	0	1
200082	5	0	5.33	77	0	11	77	0	1
200082	5.14	0	5.33	78	0	11.14286	77	0	1
200083	2.94	0	2.94	0	0	0	69	0	1
200084	3.63	0	3.63	0	0	0	79	0	1
200084	3.52	0	3.63	79	0	11.28571	79	0	1
200084	3.32	0	3.63	80	0	11.42857	79	0	1
200085	2.3	1	2.3	21	0	3	35	0	1
200085	2.38	1	2.3	36	0	5.142857	35	0	1
200086	2.57	1	2.57	3	0	0.4285714	49	0	1
200086	2.3	1	2.57	51	0	7.285714	49	0	1
200087	4.14	0	4.14	1	0	0.1428571	68	0	1
200088	4.23	0	4.23	0	0	0	77	0	1
200089	2.3	1	2.3	1	0	0.1428571	45	0	1
200090	3.67	0	3.67	1	0	0.1428571	51	0	1
200090	3.24	0	3.67	51	0	7.285714	51	0	1
200091	4.42	0	4.42	21	0	3	31	0	1
200091	3.9	0	4.42	32	0	4.571429	31	0	1
200092	2.44	1	2.44	0	0	0	29	0	1
200093	3.12	0	3.12	0	0	0	60	0	1
200094	5.14	0	5.14	0	0	0	19	0	1
200095	3.5	0	3.5	0	0	0	87	0	1
200096	4.8	0	4.8	0	0	0	68	0	1
200096	4.5	0	4.8	68	0	9.714286	68	0	1
200097	4.42	0	4.42	2	0	0.2857143	49	0	1
200097	3.41	0	4.42	50	0	7.142857	49	0	1
200098	4.44	0	4.44	0	0	0	62	0	1
200098	4.03	0	4.44	62	0	8.857142	62	0	1
200099	5.23	0	5.23	0	0	0	68	0	1
200099	4.63	0	5.23	68	0	9.714286	68	0	1
200100	3.22	0	3.22	1	0	0.1428571	73	0	1
200101	5.33	0	5.33	0	0	0	85	0	1
200101	4.69	0	5.33	85	0	12.14286	85	0	1
200101	2.3	1	5.33	86	0	12.28571	85	0	1
200102	5.67	0	5.67	0	0	0	66	0	1
200102	4.8	0	5.67	66	0	9.428572	66	0	1
200103	1.73	1	1.73	0	0	0	53	0	1
200103	2.55	1	1.73	53	0	7.571429	53	0	1
200104	5.2	0	5.2	0	0	0	84	0	1
200104	4.6	0	5.2	84	0	12	84	0	1
200104	4.67	0	5.2	85	0	12.14286	84	0	1
200105	3.51	0	3.51	20	0	2.857143	32	0	1
200105	3.31	0	3.51	32	0	4.571429	32	0	1
200106	2.57	1	2.57	2	0	0.2857143	33	0	1
200106	2.3	1	2.57	33	0	4.714286	33	0	1
200107	3.73	0	3.73	0	0	0	63	0	1
200107	3.37	0	3.73	63	0	9	63	0	1
200108	4	0	4	0	0	0	64	0	1
200108	3.29	0	4	64	0	9.142858	64	0	1
200110	3.8	0	3.8	0	0	0	53	0	1
200111	4.93	0	4.93	0	0	0	69	0	1
200112	4.21	0	4.21	0	0	0	68	0	1
200113	2.3	1	2.3	0	0	0	75	0	1
200114	4.63	0	4.63	0	0	0	83	0	1
200114	4.53	0	4.63	84	0	12	83	0	1
200115	1.55	1	1.55	18	0	2.571429	45	0	1
200115	3.09	0	1.55	46	0	6.571429	45	0	1
200116	3.56	0	3.56	5	0	0.7142857	74	0	1
200116	2.81	0	3.56	75	0	10.71429	74	0	1
200117	3.48	0	3.48	15	0	2.142857	42	0	1
200117	3.35	0	3.48	43	0	6.142857	42	0	1
200118	2.18	1	2.18	2	0	0.2857143	43	0	1
200118	2.3	1	2.18	43	0	6.142857	43	0	1
200119	2.6	1	2.6	28	0	4	61	0	1
200119	2.69	0	2.6	61	0	8.714286	61	0	1
200119	2.8	0	2.6	62	0	8.857142	61	0	1
200120	4.19	0	4.19	4	0	0.5714286	76	0	1
200120	4.25	0	4.19	77	0	11	76	0	1
200121	3.18	0	3.18	0	0	0	70	0	1
200121	3.47	0	3.18	70	0	10	70	0	1
200121	3.2	0	3.18	71	0	10.14286	70	0	1
200123	5.25	0	5.25	0	0	0	52	0	1
200124	2.93	0	2.93	0	0	0	63	0	1
200124	2.3	1	2.93	81	0	11.57143	63	0	1
200125	4.56	0	4.56	0	0	0	47	0	1
200125	3	0	4.56	48	0	6.857143	47	0	1
200126	4.57	0	4.57	0	0	0	68	0	1
200126	3.97	0	4.57	69	0	9.857142	68	0	1
200126	4.36	0	4.57	70	0	10	68	0	1
200127	4.07	0	4.07	42	0	6	61	0	1
200127	3.9	0	4.07	62	0	8.857142	61	0	1
200128	3.9	0	3.9	98	0	14	106	0	1
200128	3.64	0	3.9	107	0	15.28571	106	0	1
200128	3.77	0	3.9	108	0	15.42857	106	0	1
200129	3.94	0	3.94	0	0	0	16	0	1
200129	3.23	0	3.94	20	0	2.857143	16	0	1
200130	3.2	0	3.2	0	0	0	41	0	1
200130	3.38	0	3.2	41	0	5.857143	41	0	1
200131	4.06	0	4.06	0	0	0	77	0	1
200132	3.44	0	3.44	0	0	0	20	0	1
200132	2.49	1	3.44	20	0	2.857143	20	0	1
200133	4.12	0	4.12	0	0	0	60	0	1
200134	4.45	0	4.45	0	0	0	61	0	1
200134	3.96	0	4.45	62	0	8.857142	61	0	1
200135	3.66	0	3.66	0	0	0	46	0	1
200135	2.3	1	3.66	46	0	6.571429	46	0	1
200136	3.26	0	3.26	0	0	0	96	0	1
200136	3.18	0	3.26	97	0	13.85714	96	0	1
200137	5.26	0	5.26	0	0	0	81	0	1
200138	3.1	0	3.1	7	0	1	54	0	1
200139	3.73	0	3.73	28	0	4	33	0	1
200139	3.52	0	3.73	33	0	4.714286	33	0	1
200140	4.27	0	4.27	0	0	0	58	0	1
200140	2.3	1	4.27	59	0	8.428572	58	0	1
200141	4.91	0	4.91	0	0	0	69	0	1
200141	3.21	0	4.91	70	0	10	69	0	1
200142	4.21	0	4.21	0	0	0	80	0	1
200142	4.03	0	4.21	81	0	11.57143	80	0	1
200143	4.8	0	4.8	0	0	0	76	0	1
200143	3.76	0	4.8	76	0	10.85714	76	0	1
200144	5.11	0	5.11	0	0	0	67	0	1
200144	4.92	0	5.11	67	0	9.571428	67	0	1
200145	4.09	0	4.09	21	0	3	35	0	1
200146	4.3	0	4.3	0	0	0	51	0	1
200147	3.34	0	3.34	0	0	0	77	0	1
200148	5.09	0	5.09	0	0	0	33	0	1
200148	3.13	0	5.09	33	0	4.714286	33	0	1
200148	2.61	0	5.09	34	0	4.857143	33	0	1
200149	5.24	0	5.24	0	0	0	89	0	1
200149	4.03	0	5.24	89	0	12.71429	89	0	1
200149	4.07	0	5.24	90	0	12.85714	89	0	1
200150	4.83	0	4.83	0	0	0	35	0	1
200151	3.79	0	3.79	8	0	1.142857	20	0	1
200151	3.31	0	3.79	20	0	2.857143	20	0	1
200151	3.58	0	3.79	21	0	3	20	0	1
200152	4.14	0	4.14	5	0	0.7142857	95	0	1
200153	2.66	0	2.66	0	0	0	49	0	1
200153	2.3	1	2.66	49	0	7	49	0	1
200154	4.95	0	4.95	14	0	2	42	0	1
200154	3.93	0	4.95	43	0	6.142857	42	0	1
200155	4.16	0	4.16	0	0	0	42	0	1
200155	3.44	0	4.16	43	0	6.142857	42	0	1
200156	4.25	0	4.25	0	0	0	41	0	1
200156	3.4	0	4.25	41	0	5.857143	41	0	1
200156	3.48	0	4.25	42	0	6	41	0	1
200157	3.16	0	3.16	0	0	0	27	0	1
200157	2.3	1	3.16	28	0	4	27	0	1
200158	4.88	0	4.88	0	0	0	50	0	1
200158	4.63	0	4.88	51	0	7.285714	50	0	1
200159	4.75	0	4.75	4	0	0.5714286	25	0	1
200159	4.24	0	4.75	25	0	3.571429	25	0	1
200160	5.32	0	5.32	0	0	0	51	0	1
200160	4.96	0	5.32	52	0	7.428571	51	0	1
200161	4.42	0	4.42	0	0	0	41	0	1
200161	4.22	0	4.42	41	0	5.857143	41	0	1
200161	4.41	0	4.42	42	0	6	41	0	1
200162	3.44	0	3.44	0	0	0	119	0	1
200162	3.03	0	3.44	119	0	17	119	0	1
200162	2.89	0	3.44	120	0	17.14286	119	0	1
200163	3.55	0	3.55	7	0	1	37	0	1
200163	3.23	0	3.55	37	0	5.285714	37	0	1
200163	3.47	0	3.55	38	0	5.428571	37	0	1
200164	3.05	0	3.05	14	0	2	71	0	1
200164	3.61	0	3.05	71	0	10.14286	71	0	1
200165	3.76	0	3.76	7	0	1	30	0	1
200166	3.97	0	3.97	0	0	0	13	0	1
200166	4.11	0	3.97	45	0	6.428571	13	0	1
200167	3.79	0	3.79	0	0	0	86	0	1
200168	2.61	0	2.61	7	0	1	59	0	1
200169	3.74	0	3.74	7	0	1	40	0	1
200169	4.04	0	3.74	40	0	5.714286	40	0	1
200169	3.84	0	3.74	42	0	6	40	0	1
200170	3.68	0	3.68	14	0	2	28	0	1
200170	4.18	0	3.68	29	0	4.142857	28	0	1
200171	4.06	0	4.06	7	0	1	49	0	1
200171	4.21	0	4.06	49	0	7	49	0	1
200172	4.48	0	4.48	8	0	1.142857	23	0	1
200172	4.03	0	4.48	24	0	3.428571	23	0	1
200173	4.88	0	4.88	0	0	0	41	0	1
200173	4.64	0	4.88	42	0	6	41	0	1
200174	4.53	0	4.53	1	0	0.1428571	43	0	1
200174	4.16	0	4.53	43	0	6.142857	43	0	1
200174	4.15	0	4.53	44	0	6.285714	43	0	1
200175	3.7	0	3.7	0	0	0	42	0	1
200175	3.65	0	3.7	43	0	6.142857	42	0	1
200176	4.92	0	4.92	0	0	0	60	0	1
200176	3.78	0	4.92	60	0	8.571428	60	0	1
200176	3.2	0	4.92	61	0	8.714286	60	0	1
200178	4.85	0	4.85	0	0	0	74	0	1
200179	2.94	0	2.94	0	0	0	71	0	1
200180	2.5	1	2.5	0	0	0	28	0	1
200180	2.3	1	2.5	29	0	4.142857	28	0	1
200181	3.7	0	3.7	0	0	0	44	0	1
200181	2.77	0	3.7	44	0	6.285714	44	0	1
200182	4.16	0	4.16	0	0	0	80	0	1
200182	3.97	0	4.16	81	0	11.57143	80	0	1
200183	4.69	0	4.69	0	0	0	81	0	1
200184	2.91	0	2.91	49	0	7	67	0	1
200184	2.3	1	2.91	68	0	9.714286	67	0	1
200185	4.02	0	4.02	0	0	0	71	0	1
200186	4.27	0	4.27	0	0	0	67	0	1
200187	4.54	0	4.54	1	0	0.1428571	64	0	1
200187	4.05	0	4.54	65	0	9.285714	64	0	1
200188	4.39	0	4.39	1	0	0.1428571	61	0	1
200188	3.91	0	4.39	61	0	8.714286	61	0	1
200189	3.02	0	3.02	0	0	0	77	0	1
200190	4.72	0	4.72	0	0	0	76	0	1
200190	4.36	0	4.72	76	0	10.85714	76	0	1
200191	3.92	0	3.92	0	0	0	79	0	1
200191	3.6	0	3.92	80	0	11.42857	79	0	1
200192	4.73	0	4.73	1	0	0.1428571	45	0	1
200193	5.02	0	5.02	28	0	4	32	0	1
200194	3.57	0	3.57	28	0	4	41	0	1
200195	4.47	0	4.47	14	0	2	34	0	1
200196	3.14	0	3.14	7	0	1	43	0	1
200196	3.71	0	3.14	43	0	6.142857	43	0	1
200197	4	0	4	7	0	1	38	0	1
200198	2.84	0	2.84	0	0	0	59	0	1
200199	3.59	0	3.59	0	0	0	70	0	1
200199	1.77	1	3.59	71	0	10.14286	70	0	1
200199	2.38	1	3.59	72	0	10.28571	70	0	1
200200	5.31	0	5.31	0	0	0	80	0	1
200200	4.33	0	5.31	81	0	11.57143	80	0	1
200201	3.08	0	3.08	62	0	8.857142	61	0	1
200202	4.78	0	4.78	0	0	0	73	0	1
200202	4.08	0	4.78	74	0	10.57143	73	0	1
200203	2.3	1	2.3	23	0	3.285714	31	0	1
200204	3.83	0	3.83	0	0	0	64	0	1
200205	3.62	0	3.62	0	0	0	94	0	1
200206	3.45	0	3.45	0	0	0	77	0	1
200207	3.05	0	3.05	0	0	0	53	0	1
200208	4.54	0	4.54	0	0	0	51	0	1
200209	2.3	1	2.3	4	0	0.5714286	68	0	1
200210	4.33	0	4.33	0	0	0	89	0	1
200211	4.27	0	4.27	0	0	0	81	0	1
200211	4.07	0	4.27	81	0	11.57143	81	0	1
200212	4.7	0	4.7	0	0	0	71	0	1
200212	3.8	0	4.7	71	0	10.14286	71	0	1
200212	4.04	0	4.7	72	0	10.28571	71	0	1
200213	2.9	0	2.9	0	0	0	88	0	1
200213	3.08	0	2.9	89	0	12.71429	88	0	1
200214	3.69	0	3.69	0	0	0	87	0	1
200214	4.44	0	3.69	87	0	12.42857	87	0	1
200215	4.63	0	4.63	0	0	0	89	0	1
200216	4.18	0	4.18	0	0	0	78	0	1
200216	4.01	0	4.18	79	0	11.28571	78	0	1
200217	2.87	0	2.87	0	0	0	53	0	1
200218	5.87	0	5.87	0	0	0	53	0	1
200218	5.71	0	5.87	53	0	7.571429	53	0	1
200218	5.38	0	5.87	54	0	7.714286	53	0	1
200220	3.24	0	3.24	0	0	0	77	0	1
200221	3.34	0	3.34	0	0	0	46	0	1
200221	2.95	0	3.34	47	0	6.714286	46	0	1
200222	2.3	1	2.3	0	0	0	35	0	1
200222	2.3	1	2.3	36	0	5.142857	35	0	1
200223	2.3	1	2.3	15	0	2.142857	46	0	1
200224	2.65	0	2.65	0	0	0	40	0	1
200224	2.3	1	2.65	50	0	7.142857	40	0	1
200225	4	0	4	0	0	0	63	0	1
200225	3.65	0	4	63	0	9	63	0	1
200225	3.9	0	4	64	0	9.142858	63	0	1
200226	4.18	0	4.18	0	0	0	60	0	1
200226	3.52	0	4.18	61	0	8.714286	60	0	1
200227	3.27	0	3.27	0	0	0	82	0	1
200227	2.33	1	3.27	82	0	11.71429	82	0	1
200227	2.67	0	3.27	83	0	11.85714	82	0	1
200228	2.84	0	2.84	0	0	0	64	0	1
200229	3.11	0	3.11	21	0	3	22	0	1
200230	2.92	0	2.92	6	0	0.8571429	76	0	1
200231	3.68	0	3.68	1	0	0.1428571	20	0	1
200232	3.65	0	3.65	0	0	0	65	0	1
200233	4.04	0	4.04	0	0	0	65	0	1
200234	4.77	0	4.77	0	0	0	84	0	1
200234	5.55	0	4.77	85	0	12.14286	84	0	1
200235	4.73	0	4.73	0	0	0	41	0	1
200235	4.15	0	4.73	41	0	5.857143	41	0	1
200235	3.62	0	4.73	42	0	6	41	0	1
200236	4.56	0	4.56	7	0	1	36	0	1
200236	4.25	0	4.56	36	0	5.142857	36	0	1
200236	4.25	0	4.56	37	0	5.285714	36	0	1
200237	4.55	0	4.55	7	0	1	55	0	1
200238	2.9	0	2.9	1	0	0.1428571	42	0	1
200238	2.31	1	2.9	42	0	6	42	0	1
200238	2.51	1	2.9	43	0	6.142857	42	0	1
200239	2.93	0	2.93	0	0	0	73	0	1
200239	2.94	0	2.93	74	0	10.57143	73	0	1
200240	3.55	0	3.55	0	0	0	73	0	1
200240	3	0	3.55	73	0	10.42857	73	0	1
200240	2.61	0	3.55	74	0	10.57143	73	0	1
200241	4.05	0	4.05	14	0	2	52	0	1
200241	5.09	0	4.05	53	0	7.571429	52	0	1
200242	3.82	0	3.82	15	0	2.142857	85	0	1
200242	4.99	0	3.82	86	0	12.28571	85	0	1
200243	3.39	0	3.39	0	0	0	77	0	1
200243	2.2	1	3.39	77	0	11	77	0	1
200244	3	0	3	0	0	0	27	0	1
200244	2.38	1	3	28	0	4	27	0	1
200245	4.74	0	4.74	7	0	1	57	0	1
200245	4.36	0	4.74	57	0	8.142858	57	0	1
200245	4.32	0	4.74	58	0	8.285714	57	0	1
200246	3.77	0	3.77	0	0	0	71	0	1
200247	3.87	0	3.87	0	0	0	81	0	1
200248	2.71	0	2.71	66	0	9.428572	65	0	1
200249	4.64	0	4.64	0	0	0	91	0	1
200250	3.6	0	3.6	0	0	0	58	0	1
200251	5.11	0	5.11	0	0	0	14	0	1
200252	3.51	0	3.51	0	0	0	30	0	1
200253	3.43	0	3.43	3	0	0.4285714	42	0	1
200253	1.85	1	3.43	43	0	6.142857	42	0	1
200253	2.3	1	3.43	44	0	6.285714	42	0	1
200254	1.33	1	1.33	6	0	0.8571429	22	0	1
200254	2.16	1	1.33	23	0	3.285714	22	0	1
200255	2.6	1	2.6	12	0	1.714286	76	0	1
200255	2.3	1	2.6	76	0	10.85714	76	0	1
200255	2.3	1	2.6	77	0	11	76	0	1
200256	3.82	0	3.82	5	0	0.7142857	77	0	1
200257	5.04	0	5.04	0	0	0	40	0	1
200258	5.14	0	5.14	0	0	0	58	0	1
200259	2.3	1	2.3	20	0	2.857143	20	0	1
200259	2.47	1	2.3	21	0	3	20	0	1
200260	4.93	0	4.93	0	0	0	46	0	1
200260	4.6	0	4.93	46	0	6.571429	46	0	1
200261	3.28	0	3.28	0	0	0	52	0	1
200261	3.06	0	3.28	52	0	7.428571	52	0	1
200262	3.46	0	3.46	0	0	0	49	0	1
200263	3.51	0	3.51	0	0	0	61	0	1
200264	3.84	0	3.84	0	0	0	49	0	1
200264	2.6	1	3.84	57	0	8.142858	49	0	1
200265	3.84	0	3.84	2	0	0.2857143	44	0	1
200266	3.37	0	3.37	2	0	0.2857143	25	0	1
200267	4.98	0	4.98	0	0	0	46	0	1
200267	4.57	0	4.98	46	0	6.571429	46	0	1
200268	4.99	0	4.99	0	0	0	44	0	1
200268	4.84	0	4.99	44	0	6.285714	44	0	1
200268	4.54	0	4.99	45	0	6.428571	44	0	1
200269	3.1	0	3.1	59	0	8.428572	91	0	1
200270	5.44	0	5.44	0	0	0	68	0	1
200270	4.4	0	5.44	68	0	9.714286	68	0	1
200271	5.06	0	5.06	0	0	0	40	0	1
200271	5	0	5.06	41	0	5.857143	40	0	1
200271	5.05	0	5.06	42	0	6	40	0	1
200272	4.56	0	4.56	0	0	0	50	0	1
200272	4.05	0	4.56	51	0	7.285714	50	0	1
200273	3	0	3	0	0	0	58	0	1
200273	2.95	0	3	58	0	8.285714	58	0	1
200274	4.81	0	4.81	0	0	0	63	0	1
200275	3.41	0	3.41	9	0	1.285714	35	0	1
200275	3.69	0	3.41	36	0	5.142857	35	0	1
200276	4.48	0	4.48	0	0	0	54	0	1
200276	3.97	0	4.48	54	0	7.714286	54	0	1
200277	5	0	5	0	0	0	82	0	1
200279	5.24	0	5.24	0	0	0	87	0	1
200279	4.73	0	5.24	86	0	12.28571	87	0	1
200279	4.26	0	5.24	88	0	12.57143	87	0	1
200280	3.82	0	3.82	1	0	0.1428571	61	0	1
200280	3.46	0	3.82	61	0	8.714286	61	0	1
200281	5.58	0	5.58	1	0	0.1428571	50	0	1
200281	5.44	0	5.58	50	0	7.142857	50	0	1
200282	4.74	0	4.74	0	0	0	63	0	1
200282	4.11	0	4.74	64	0	9.142858	63	0	1
200283	4.52	0	4.52	0	0	0	68	0	1
200284	3.89	0	3.89	0	0	0	83	0	1
200285	4.62	0	4.62	0	0	0	88	0	1
200285	4.59	0	4.62	88	0	12.57143	88	0	1
200285	4.24	0	4.62	89	0	12.71429	88	0	1
200286	4.74	0	4.74	0	0	0	77	0	1
200287	2.07	1	2.07	0	0	0	90	0	1
200287	2.3	1	2.07	102	0	14.57143	90	0	1
200287	2.3	1	2.07	103	0	14.71429	90	0	1
200288	3.49	0	3.49	0	0	0	63	0	1
200289	2.87	0	2.87	0	0	0	56	0	1
200289	2.3	1	2.87	56	0	8	56	0	1
200289	2.3	1	2.87	57	0	8.142858	56	0	1
200290	3.18	0	3.18	0	0	0	65	0	1
200290	3.27	0	3.18	65	0	9.285714	65	0	1
200291	4.67	0	4.67	0	0	0	74	0	1
200291	3.86	0	4.67	74	0	10.57143	74	0	1
200292	4.1	0	4.1	0	0	0	72	0	1
200293	3.63	0	3.63	0	0	0	58	0	1
200293	3.36	0	3.63	58	0	8.285714	58	0	1
200294	4.83	0	4.83	0	0	0	36	0	1
200294	3.73	0	4.83	37	0	5.285714	36	0	1
200295	4.66	0	4.66	0	0	0	70	0	1
200295	3.61	0	4.66	71	0	10.14286	70	0	1
200296	2.63	0	2.63	1	0	0.1428571	72	0	1
200296	2.89	0	2.63	72	0	10.28571	72	0	1
200296	2.62	0	2.63	73	0	10.42857	72	0	1
200297	4.74	0	4.74	0	0	0	77	0	1
200297	3.8	0	4.74	77	0	11	77	0	1
200297	3.34	0	4.74	78	0	11.14286	77	0	1
200298	4.37	0	4.37	0	0	0	51	0	1
200299	4.85	0	4.85	0	0	0	80	0	1
200300	4.09	0	4.09	0	0	0	67	0	1
200300	4	0	4.09	68	0	9.714286	67	0	1
200300	3.46	0	4.09	70	0	10	67	0	1
200301	3.88	0	3.88	0	0	0	69	0	1
200301	3.39	0	3.88	69	0	9.857142	69	0	1
200301	3.17	0	3.88	70	0	10	69	0	1
200302	4.89	0	4.89	0	0	0	66	0	1
200302	4.65	0	4.89	67	0	9.571428	66	0	1
200303	3.46	0	3.46	0	0	0	77	0	1
200303	2.91	0	3.46	77	0	11	77	0	1
200303	2.54	1	3.46	78	0	11.14286	77	0	1
200304	4.71	0	4.71	0	0	0	73	0	1
200304	4.51	0	4.71	73	0	10.42857	73	0	1
200304	4.53	0	4.71	76	0	10.85714	73	0	1
200305	3.6	0	3.6	0	0	0	47	0	1
200305	3.18	0	3.6	47	0	6.714286	47	0	1
200305	3.25	0	3.6	48	0	6.857143	47	0	1
200306	4.37	0	4.37	0	0	0	75	0	1
200307	3.51	0	3.51	7	0	1	49	0	1
200307	3.63	0	3.51	49	0	7	49	0	1
200307	3.11	0	3.51	50	0	7.142857	49	0	1
200308	3.58	0	3.58	7	0	1	81	0	1
200308	3.66	0	3.58	81	0	11.57143	81	0	1
200309	2.45	1	2.45	17	0	2.428571	69	0	1
200309	2.3	1	2.45	69	0	9.857142	69	0	1
200310	3.74	0	3.74	0	0	0	75	0	1
200312	4.17	0	4.17	61	0	8.714286	61	0	1
200313	4.13	0	4.13	0	0	0	68	0	1
200313	3.21	0	4.13	69	0	9.857142	68	0	1
200314	5.79	0	5.79	2	0	0.2857143	85	0	1
200314	5.05	0	5.79	85	0	12.14286	85	0	1
200315	4.22	0	4.22	0	0	0	42	0	1
200316	3.54	0	3.54	0	0	0	52	0	1
200317	4.6	0	4.6	0	0	0	81	0	1
200318	4.6	0	4.6	0	0	0	73	0	1
200318	4.42	0	4.6	73	0	10.42857	73	0	1
200319	2.3	1	2.3	0	0	0	47	0	1
200319	2.3	1	2.3	48	0	6.857143	47	0	1
200320	3.32	0	3.32	0	0	0	95	0	1
200321	3.66	0	3.66	21	0	3	44	0	1
200322	3.22	0	3.22	3	0	0.4285714	31	0	1
200322	2.74	0	3.22	31	0	4.428571	31	0	1
200322	2.71	0	3.22	32	0	4.571429	31	0	1
200323	4.66	0	4.66	0	0	0	94	0	1
200324	3.8	0	3.8	0	0	0	46	0	1
200324	2.3	1	3.8	47	0	6.714286	46	0	1
200325	3.24	0	3.24	14	0	2	37	0	1
200325	3.56	0	3.24	38	0	5.428571	37	0	1
200326	2.24	1	2.24	14	0	2	68	0	1
200326	2.3	1	2.24	68	0	9.714286	68	0	1
200326	2.3	1	2.24	69	0	9.857142	68	0	1
200327	5.29	0	5.29	1	0	0.1428571	66	0	1
200328	4.75	0	4.75	0	0	0	92	0	1
200328	4.25	0	4.75	92	0	13.14286	92	0	1
200328	4.02	0	4.75	93	0	13.28571	92	0	1
200329	2.8	0	2.8	0	0	0	65	0	1
200329	2.3	1	2.8	66	0	9.428572	65	0	1
200330	2.77	0	2.77	0	0	0	79	0	1
200330	2.65	0	2.77	79	0	11.28571	79	0	1
200331	4.77	0	4.77	0	0	0	65	0	1
200331	4.04	0	4.77	65	0	9.285714	65	0	1
200332	4.39	0	4.39	0	0	0	70	0	1
200332	3.64	0	4.39	71	0	10.14286	70	0	1
200333	5.14	0	5.14	0	0	0	97	0	1
200333	4.08	0	5.14	98	0	14	97	0	1
200334	5.85	0	5.85	0	0	0	71	0	1
200334	4.69	0	5.85	74	0	10.57143	71	0	1
200335	3.7	0	3.7	0	0	0	72	0	1
200335	2.7	0	3.7	73	0	10.42857	72	0	1
200337	4.91	0	4.91	0	0	0	52	0	1
200337	4.6	0	4.91	52	0	7.428571	52	0	1
200337	4.17	0	4.91	54	0	7.714286	52	0	1
200338	4.62	0	4.62	0	0	0	48	0	1
200338	4.04	0	4.62	49	0	7	48	0	1
200339	2.6	1	2.6	14	0	2	18	0	1
200339	2.3	1	2.6	24	0	3.428571	18	0	1
200339	2.3	1	2.6	25	0	3.571429	18	0	1
200340	2.1	1	2.1	0	0	0	52	0	1
200341	4.63	0	4.63	0	0	0	78	0	1
200341	4.6	0	4.63	79	0	11.28571	78	0	1
200341	4.63	0	4.63	80	0	11.42857	78	0	1
200342	4.12	0	4.12	0	0	0	90	0	1
200343	2.85	0	2.85	0	0	0	42	0	1
200343	3.4	0	2.85	42	0	6	42	0	1
200344	4.72	0	4.72	0	0	0	77	0	1
200344	3.61	0	4.72	78	0	11.14286	77	0	1
200345	4.1	0	4.1	0	0	0	77	0	1
200346	4.34	0	4.34	0	0	0	104	0	1
200346	3.46	0	4.34	105	0	15	104	0	1
200347	2.78	0	2.78	0	0	0	68	0	1
200348	3.96	0	3.96	0	0	0	51	0	1
200348	3.19	0	3.96	51	0	7.285714	51	0	1
200349	2.83	0	2.83	0	0	0	58	0	1
200349	2.58	1	2.83	59	0	8.428572	58	0	1
200350	3.76	0	3.76	0	0	0	44	0	1
200350	2.3	1	3.76	44	0	6.285714	44	0	1
200351	5.02	0	5.02	0	0	0	66	0	1
200352	4.34	0	4.34	0	0	0	59	0	1
200352	2.58	1	4.34	59	0	8.428572	59	0	1
200352	2.9	0	4.34	60	0	8.571428	59	0	1
200353	5.3	0	5.3	0	0	0	67	0	1
200354	3.36	0	3.36	0	0	0	57	0	1
200355	4.68	0	4.68	0	0	0	52	0	1
200355	4.44	0	4.68	52	0	7.428571	52	0	1
200355	4.36	0	4.68	53	0	7.571429	52	0	1
200356	3.71	0	3.71	0	0	0	82	0	1
200356	3.81	0	3.71	82	0	11.71429	82	0	1
200357	4.49	0	4.49	0	0	0	72	0	1
200357	3.87	0	4.49	72	0	10.28571	72	0	1
200357	3.9	0	4.49	73	0	10.42857	72	0	1
200358	4.74	0	4.74	0	0	0	66	0	1
200359	4.82	0	4.82	0	0	0	42	0	1
200359	4.22	0	4.82	42	0	6	42	0	1
200359	4.21	0	4.82	43	0	6.142857	42	0	1
200360	3.41	0	3.41	14	0	2	35	0	1
200360	3.28	0	3.41	36	0	5.142857	35	0	1
200361	5.45	0	5.45	28	0	4	50	0	1
200362	3.63	0	3.63	28	0	4	30	0	1
200363	2.3	1	2.3	28	0	4	53	0	1
200363	2.3	1	2.3	53	0	7.571429	53	0	1
200364	2.41	1	2.41	14	0	2	22	0	1
200365	4.47	0	4.47	7	0	1	36	0	1
200365	5.15	0	4.47	37	0	5.285714	36	0	1
200366	4.9	0	4.9	0	0	0	26	0	1
200367	3.9	0	3.9	0	0	0	60	0	1
200368	6.15	0	6.15	0	0	0	21	0	1
200368	6.4	0	6.15	21	0	3	21	0	1
200369	4.89	0	4.89	0	0	0	69	0	1
200370	4.5	0	4.5	0	0	0	77	0	1
200371	3.41	0	3.41	0	0	0	80	0	1
200372	3.85	0	3.85	0	0	0	90	0	1
200373	1.7	1	1.7	0	0	0	15	0	1
200373	2.12	1	1.7	15	0	2.142857	15	0	1
200373	1.65	1	1.7	16	0	2.285714	15	0	1
200374	3.51	0	3.51	0	0	0	84	0	1
200374	3.06	0	3.51	84	0	12	84	0	1
200375	3.82	0	3.82	0	0	0	77	0	1
200375	3.7	0	3.82	77	0	11	77	0	1
200375	3.18	0	3.82	78	0	11.14286	77	0	1
200376	3.69	0	3.69	0	0	0	63	0	1
200376	3.26	0	3.69	64	0	9.142858	63	0	1
200377	4.03	0	4.03	0	0	0	102	0	1
200378	4.45	0	4.45	0	0	0	75	0	1
200378	3.09	0	4.45	76	0	10.85714	75	0	1
200379	4.57	0	4.57	0	0	0	48	0	1
200379	3.52	0	4.57	49	0	7	48	0	1
200380	3.14	0	3.14	50	0	7.142857	50	0	1
200381	3.92	0	3.92	0	0	0	79	0	1
200381	3.91	0	3.92	79	0	11.28571	79	0	1
200382	4.57	0	4.57	0	0	0	84	0	1
200382	3.64	0	4.57	85	0	12.14286	84	0	1
200383	3.82	0	3.82	0	0	0	74	0	1
200383	3.1	0	3.82	75	0	10.71429	74	0	1
200384	3.48	0	3.48	0	0	0	71	0	1
200385	4.28	0	4.28	18	0	2.571429	24	0	1
200385	4.24	0	4.28	25	0	3.571429	24	0	1
200385	4.14	0	4.28	27	0	3.857143	24	0	1
200386	3.81	0	3.81	1	0	0.1428571	63	0	1
200386	3.62	0	3.81	63	0	9	63	0	1
200386	3.88	0	3.81	64	0	9.142858	63	0	1
200387	3.75	0	3.75	0	0	0	104	0	1
200388	3.76	0	3.76	13	0	1.857143	43	0	1
200388	3.14	0	3.76	43	0	6.142857	43	0	1
200388	2.97	0	3.76	44	0	6.285714	43	0	1
200389	4.24	0	4.24	0	0	0	77	0	1
200389	3.58	0	4.24	77	0	11	77	0	1
200390	3.58	0	3.58	10	0	1.428571	44	0	1
200390	4.1	0	3.58	44	0	6.285714	44	0	1
200391	4.34	0	4.34	0	0	0	74	0	1
200391	4.42	0	4.34	74	0	10.57143	74	0	1
200391	4.3	0	4.34	75	0	10.71429	74	0	1
200392	4.84	0	4.84	0	0	0	85	0	1
200392	3.37	0	4.84	85	0	12.14286	85	0	1
200392	3.21	0	4.84	86	0	12.28571	85	0	1
200393	3.48	0	3.48	0	0	0	76	0	1
200393	2.61	0	3.48	77	0	11	76	0	1
200394	5.47	0	5.47	0	0	0	84	0	1
200395	4.53	0	4.53	35	0	5	83	0	1
200396	3.58	0	3.58	0	0	0	89	0	1
200397	5.14	0	5.14	0	0	0	102	0	1
200397	4.8	0	5.14	102	0	14.57143	102	0	1
200397	4.79	0	5.14	103	0	14.71429	102	0	1
200398	2.6	1	2.6	0	0	0	48	0	1
200398	2.3	1	2.6	49	0	7	48	0	1
200399	4.1	0	4.1	0	0	0	89	0	1
200399	3.58	0	4.1	90	0	12.85714	89	0	1
200400	3.62	0	3.62	0	0	0	76	0	1
200400	3.68	0	3.62	76	0	10.85714	76	0	1
200400	3.11	0	3.62	77	0	11	76	0	1
200401	3.72	0	3.72	0	0	0	83	0	1
200402	3.86	0	3.86	0	0	0	106	0	1
200403	4.99	0	4.99	0	0	0	62	0	1
200403	4.49	0	4.99	63	0	9	62	0	1
200404	3.35	0	3.35	0	0	0	16	0	1
200404	3.52	0	3.35	28	0	4	16	0	1
200405	4.95	0	4.95	0	0	0	54	0	1
200406	4.41	0	4.41	0	0	0	33	0	1
200406	3.62	0	4.41	88	0	12.57143	33	0	1
200407	5.22	0	5.22	0	0	0	13	0	1
200408	5.36	0	5.36	0	0	0	74	0	1
200408	4.01	0	5.36	74	0	10.57143	74	0	1
200409	4.28	0	4.28	0	0	0	69	0	1
200410	2.11	1	2.11	0	0	0	78	0	1
200410	2.3	1	2.11	79	0	11.28571	78	0	1
200411	2.82	0	2.82	0	0	0	60	0	1
200412	2.1	1	2.1	0	0	0	76	0	1
200413	2.4	1	2.4	0	0	0	68	0	1
200413	2.3	1	2.4	69	0	9.857142	68	0	1
200414	3.58	0	3.58	0	0	0	62	0	1
200414	3.18	0	3.58	63	0	9	62	0	1
200415	5.17	0	5.17	0	0	0	83	0	1
200415	4.95	0	5.17	83	0	11.85714	83	0	1
200415	4.86	0	5.17	84	0	12	83	0	1
200416	4.29	0	4.29	0	0	0	66	0	1
200416	3.89	0	4.29	66	0	9.428572	66	0	1
200417	5.29	0	5.29	0	0	0	74	0	1
200417	3.12	0	5.29	75	0	10.71429	74	0	1
200418	4.55	0	4.55	0	0	0	80	0	1
200419	3.51	0	3.51	0	0	0	87	0	1
200420	4.45	0	4.45	0	0	0	34	0	1
200421	3.87	0	3.87	1	0	0.1428571	78	0	1
200421	3.21	0	3.87	78	0	11.14286	78	0	1
200421	2.62	0	3.87	79	0	11.28571	78	0	1
200422	4.8	0	4.8	0	0	0	35	0	1
200422	3.94	0	4.8	36	0	5.142857	35	0	1
200423	1.94	1	1.94	1	0	0.1428571	67	0	1
200423	2.3	1	1.94	68	0	9.714286	67	0	1
200424	4.47	0	4.47	1	0	0.1428571	60	0	1
200424	4.07	0	4.47	60	0	8.571428	60	0	1
200425	3.05	0	3.05	0	0	0	19	0	1
200425	2.6	1	3.05	20	0	2.857143	19	0	1
200426	5.07	0	5.07	0	0	0	78	0	1
200427	3.99	0	3.99	0	0	0	104	0	1
200427	3.21	0	3.99	104	0	14.85714	104	0	1
200428	3.98	0	3.98	0	0	0	47	0	1
200429	4.8	0	4.8	0	0	0	58	0	1
200429	4.18	0	4.8	58	0	8.285714	58	0	1
200430	3.74	0	3.74	0	0	0	63	0	1
200430	2.6	1	3.74	63	0	9	63	0	1
200430	2.88	0	3.74	64	0	9.142858	63	0	1
200431	4.73	0	4.73	0	0	0	75	0	1
200431	3.67	0	4.73	76	0	10.85714	75	0	1
200432	3.14	0	3.14	0	0	0	69	0	1
200432	2.6	1	3.14	70	0	10	69	0	1
200433	3.95	0	3.95	0	0	0	82	0	1
200433	3.48	0	3.95	82	0	11.71429	82	0	1
200433	3.39	0	3.95	83	0	11.85714	82	0	1
200434	3.01	0	3.01	20	0	2.857143	37	0	1
200434	4.31	0	3.01	37	0	5.285714	37	0	1
200434	4.54	0	3.01	38	0	5.428571	37	0	1
200435	5.09	0	5.09	0	0	0	71	0	1
200435	4.39	0	5.09	71	0	10.14286	71	0	1
200436	4.13	0	4.13	0	0	0	83	0	1
200437	5.16	0	5.16	0	0	0	20	0	1
200437	4.33	0	5.16	21	0	3	20	0	1
200438	4.95	0	4.95	0	0	0	56	0	1
200438	4.44	0	4.95	57	0	8.142858	56	0	1
200438	4.22	0	4.95	58	0	8.285714	56	0	1
200439	3.98	0	3.98	0	0	0	59	0	1
200440	3.43	0	3.43	0	0	0	88	0	1
200440	3.66	0	3.43	88	0	12.57143	88	0	1
200440	3.62	0	3.43	90	0	12.85714	88	0	1
200442	2.6	1	2.6	0	0	0	68	0	1
200442	2.3	1	2.6	69	0	9.857142	68	0	1
200443	3.84	0	3.84	0	0	0	46	0	1
200443	4.15	0	3.84	89	0	12.71429	46	0	1
200444	2.82	0	2.82	0	0	0	75	0	1
200445	1.84	1	1.84	0	0	0	63	0	1
200445	2.69	0	1.84	63	0	9	63	0	1
200446	3.08	0	3.08	0	0	0	50	0	1
200446	3.4	0	3.08	50	0	7.142857	50	0	1
200447	4.89	0	4.89	0	0	0	39	0	1
200447	3.42	0	4.89	72	0	10.28571	39	0	1
200447	3.49	0	4.89	73	0	10.42857	39	0	1
200448	3.35	0	3.35	0	0	0	76	0	1
200449	3.19	0	3.19	0	0	0	67	0	1
200450	4.03	0	4.03	0	0	0	85	0	1
200451	3.17	0	3.17	0	0	0	51	0	1
200451	3.01	0	3.17	51	0	7.285714	51	0	1
200451	2.83	0	3.17	52	0	7.428571	51	0	1
200452	3.79	0	3.79	0	0	0	72	0	1
200452	2.73	0	3.79	73	0	10.42857	72	0	1
200453	4.36	0	4.36	0	0	0	70	0	1
200454	4.41	0	4.41	14	0	2	80	0	1
200454	3.78	0	4.41	81	0	11.57143	80	0	1
200455	3.57	0	3.57	7	0	1	77	0	1
200456	4.66	0	4.66	0	0	0	84	0	1
200456	4.92	0	4.66	85	0	12.14286	84	0	1
200457	4.87	0	4.87	0	0	0	65	0	1
200457	3.63	0	4.87	66	0	9.428572	65	0	1
200458	3.21	0	3.21	12	0	1.714286	22	0	1
200458	2.09	1	3.21	56	0	8	22	0	1
200458	2.3	1	3.21	57	0	8.142858	22	0	1
200459	4.5	0	4.5	0	0	0	40	0	1
200459	3.72	0	4.5	41	0	5.857143	40	0	1
200460	3.29	0	3.29	0	0	0	24	0	1
200461	4.78	0	4.78	0	0	0	58	0	1
200461	4.24	0	4.78	58	0	8.285714	58	0	1
200461	3.88	0	4.78	59	0	8.428572	58	0	1
200462	4.09	0	4.09	0	0	0	56	0	1
200463	3.19	0	3.19	0	0	0	37	0	1
200463	2.85	0	3.19	37	0	5.285714	37	0	1
200463	2.87	0	3.19	38	0	5.428571	37	0	1
200464	4.41	0	4.41	0	0	0	76	0	1
200464	4.5	0	4.41	76	0	10.85714	76	0	1
200465	4.22	0	4.22	0	0	0	99	0	1
200465	3.98	0	4.22	99	0	14.14286	99	0	1
200465	3.99	0	4.22	100	0	14.28571	99	0	1
200466	4.68	0	4.68	0	0	0	94	0	1
200466	4.51	0	4.68	95	0	13.57143	94	0	1
200467	5.35	0	5.35	0	0	0	74	0	1
200467	2.38	1	5.35	74	0	10.57143	74	0	1
200467	2.01	1	5.35	75	0	10.71429	74	0	1
200468	3.95	0	3.95	0	0	0	84	0	1
200468	3.66	0	3.95	85	0	12.14286	84	0	1
200468	2.02	1	3.95	86	0	12.28571	84	0	1
200469	3.02	0	3.02	0	0	0	66	0	1
200470	4.75	0	4.75	0	0	0	84	0	1
200470	4.27	0	4.75	84	0	12	84	0	1
200471	4.13	0	4.13	0	0	0	76	0	1
200471	4.07	0	4.13	77	0	11	76	0	1
200472	5.46	0	5.46	0	0	0	25	0	1
200473	5.65	0	5.65	0	0	0	21	0	1
200474	5.57	0	5.57	0	0	0	28	0	1
200474	5.2	0	5.57	84	0	12	28	0	1
200474	5.01	0	5.57	85	0	12.14286	28	0	1
200475	5.08	0	5.08	2	0	0.2857143	61	0	1
200475	4.39	0	5.08	62	0	8.857142	61	0	1
200476	4.13	0	4.13	0	0	0	86	0	1
200476	3.31	0	4.13	86	0	12.28571	86	0	1
200476	2.94	0	4.13	87	0	12.42857	86	0	1
200477	3.77	0	3.77	0	0	0	65	0	1
200477	3.56	0	3.77	66	0	9.428572	65	0	1
200478	3.84	0	3.84	7	0	1	69	0	1
200478	4.33	0	3.84	69	0	9.857142	69	0	1
200479	2.85	0	2.85	0	0	0	84	0	1
200480	3.66	0	3.66	0	0	0	60	0	1
200481	3.3	0	3.3	0	0	0	33	0	1
200481	3.43	0	3.3	35	0	5	33	0	1
200482	3.51	0	3.51	0	0	0	93	0	1
200482	3.31	0	3.51	94	0	13.42857	93	0	1
200483	4.68	0	4.68	0	0	0	91	0	1
200483	3.7	0	4.68	91	0	13	91	0	1
200483	3.78	0	4.68	92	0	13.14286	91	0	1
200484	4.37	0	4.37	0	0	0	90	0	1
200485	4.19	0	4.19	0	0	0	47	0	1
200486	4.57	0	4.57	0	0	0	76	0	1
200486	4.19	0	4.57	76	0	10.85714	76	0	1
200487	4.63	0	4.63	0	0	0	56	0	1
200488	4.44	0	4.44	0	0	0	65	0	1
200489	3.02	0	3.02	0	0	0	89	0	1
200490	4.2	0	4.2	0	0	0	28	0	1
200490	3.43	0	4.2	28	0	4	28	0	1
200490	3.22	0	4.2	29	0	4.142857	28	0	1
200491	4.43	0	4.43	0	0	0	26	0	1
200492	3.41	0	3.41	0	0	0	58	0	1
200493	3.21	0	3.21	6	0	0.8571429	73	0	1
200494	4.65	0	4.65	0	0	0	92	0	1
200495	4.65	0	4.65	0	0	0	86	0	1
200496	4.1	0	4.1	0	0	0	70	0	1
200497	4.51	0	4.51	0	0	0	69	0	1
200498	3.87	0	3.87	0	0	0	80	0	1
200499	4.84	0	4.84	0	0	0	31	0	1
200499	5.18	0	4.84	32	0	4.571429	31	0	1
200499	4.72	0	4.84	33	0	4.714286	31	0	1
200500	5.16	0	5.16	1	0	0.1428571	26	0	1
200500	4.44	0	5.16	26	0	3.714286	26	0	1
200500	4.18	0	5.16	27	0	3.857143	26	0	1
200501	4.97	0	4.97	0	0	0	74	0	1
200501	4.23	0	4.97	74	0	10.57143	74	0	1
200502	4.19	0	4.19	0	0	0	51	0	1
200502	3.7	0	4.19	51	0	7.285714	51	0	1
200502	4.01	0	4.19	52	0	7.428571	51	0	1
200503	3.56	0	3.56	0	0	0	86	0	1
200503	3.2	0	3.56	86	0	12.28571	86	0	1
200503	2.87	0	3.56	87	0	12.42857	86	0	1
200504	4.08	0	4.08	0	0	0	80	0	1
200505	4.16	0	4.16	63	0	9	91	0	1
200505	3.91	0	4.16	91	0	13	91	0	1
200506	4.91	0	4.91	0	0	0	67	0	1
200506	4.4	0	4.91	67	0	9.571428	67	0	1
200506	4.3	0	4.91	68	0	9.714286	67	0	1
200507	2.91	0	2.91	51	0	7.285714	52	0	1
200507	3	0	2.91	53	0	7.571429	52	0	1
200508	4.7	0	4.7	0	0	0	55	0	1
200510	4.41	0	4.41	0	0	0	59	0	1
200510	2.71	0	4.41	59	0	8.428572	59	0	1
200510	2.55	1	4.41	60	0	8.571428	59	0	1
200511	3.48	0	3.48	0	0	0	59	0	1
200511	3.25	0	3.48	59	0	8.428572	59	0	1
200512	5	0	5	0	0	0	50	0	1
200512	4.61	0	5	51	0	7.285714	50	0	1
200513	5.1	0	5.1	0	0	0	58	0	1
200513	3.86	0	5.1	59	0	8.428572	58	0	1
200513	3.77	0	5.1	60	0	8.571428	58	0	1
200514	4.72	0	4.72	0	0	0	62	0	1
200515	3.65	0	3.65	0	0	0	77	0	1
200515	2.82	0	3.65	78	0	11.14286	77	0	1
200516	3.97	0	3.97	0	0	0	36	0	1
200516	3.53	0	3.97	36	0	5.142857	36	0	1
200517	4.17	0	4.17	0	0	0	15	0	1
200518	3.48	0	3.48	14	0	2	55	0	1
200519	2.75	0	2.75	0	0	0	77	0	1
200519	2.37	1	2.75	78	0	11.14286	77	0	1
200520	3.87	0	3.87	0	0	0	61	0	1
200521	4.33	0	4.33	0	0	0	56	0	1
200521	3.66	0	4.33	56	0	8	56	0	1
200521	3.53	0	4.33	57	0	8.142858	56	0	1
200522	2.89	0	2.89	0	0	0	60	0	1
200522	3.71	0	2.89	60	0	8.571428	60	0	1
200523	4.56	0	4.56	0	0	0	67	0	1
200523	4.37	0	4.56	68	0	9.714286	67	0	1
200525	3.74	0	3.74	0	0	0	90	0	1
200526	3.63	0	3.63	0	0	0	69	0	1
200526	2.6	1	3.63	70	0	10	69	0	1
200527	2.3	1	2.3	0	0	0	70	0	1
200527	2.3	1	2.3	71	0	10.14286	70	0	1
200528	3.87	0	3.87	0	0	0	80	0	1
200528	3.22	0	3.87	80	0	11.42857	80	0	1
200528	3.33	0	3.87	81	0	11.57143	80	0	1
200529	3.99	0	3.99	0	0	0	84	0	1
200529	3.31	0	3.99	84	0	12	84	0	1
200530	4.69	0	4.69	0	0	0	76	0	1
200531	4.49	0	4.49	0	0	0	74	0	1
200532	5.26	0	5.26	0	0	0	76	0	1
200533	4.98	0	4.98	0	0	0	78	0	1
200534	4.03	0	4.03	0	0	0	68	0	1
200535	3.41	0	3.41	0	0	0	17	0	1
200535	2.91	0	3.41	17	0	2.428571	17	0	1
200536	4.91	0	4.91	0	0	0	30	0	1
200536	3.79	0	4.91	31	0	4.428571	30	0	1
200537	4.28	0	4.28	0	0	0	29	0	1
200537	2.3	1	4.28	38	0	5.428571	29	0	1
200538	4.91	0	4.91	0	0	0	72	0	1
200539	5.3	0	5.3	0	0	0	33	0	1
200540	4.81	0	4.81	0	0	0	19	0	1
200541	3.98	0	3.98	0	0	0	32	0	1
200541	3.23	0	3.98	33	0	4.714286	32	0	1
200542	4.03	0	4.03	0	0	0	81	0	1
200542	2.35	1	4.03	82	0	11.71429	81	0	1
200542	2.1	1	4.03	83	0	11.85714	81	0	1
200543	3.95	0	3.95	0	0	0	77	0	1
200545	4.28	0	4.28	0	0	0	85	0	1
200545	3.14	0	4.28	86	0	12.28571	85	0	1
200546	2.3	1	2.3	28	0	4	40	0	1
200546	2.3	1	2.3	40	0	5.714286	40	0	1
200547	4.59	0	4.59	0	0	0	79	0	1
200547	3.56	0	4.59	79	0	11.28571	79	0	1
200547	3.34	0	4.59	81	0	11.57143	79	0	1
200548	3.12	0	3.12	0	0	0	69	0	1
200549	4	0	4	0	0	0	72	0	1
200550	4.92	0	4.92	0	0	0	59	0	1
200550	4.43	0	4.92	59	0	8.428572	59	0	1
200551	4.91	0	4.91	0	0	0	28	0	1
200552	4.34	0	4.34	0	0	0	35	0	1
200553	2.83	0	2.83	0	0	0	62	0	1
200553	2.3	1	2.83	63	0	9	62	0	1
200554	3.71	0	3.71	0	0	0	71	0	1
200554	3.45	0	3.71	70	0	10	71	0	1
200554	3.33	0	3.71	71	0	10.14286	71	0	1
200555	3.78	0	3.78	0	0	0	34	0	1
200556	5.49	0	5.49	0	0	0	63	0	1
200556	4.84	0	5.49	63	0	9	63	0	1
200556	4.68	0	5.49	68	0	9.714286	63	0	1
200557	4.95	0	4.95	3	0	0.4285714	26	0	1
200557	3.3	0	4.95	27	0	3.857143	26	0	1
200558	5.41	0	5.41	0	0	0	73	0	1
200558	3.85	0	5.41	73	0	10.42857	73	0	1
200559	4.78	0	4.78	0	0	0	80	0	1
200559	4.34	0	4.78	81	0	11.57143	80	0	1
200560	2.08	1	2.08	0	0	0	74	0	1
200561	3.37	0	3.37	0	0	0	67	0	1
200563	4.4	0	4.4	0	0	0	76	0	1
200564	2.97	0	2.97	0	0	0	35	0	1
200564	2.91	0	2.97	36	0	5.142857	35	0	1
200565	4.31	0	4.31	0	0	0	72	0	1
200565	4.99	0	4.31	73	0	10.42857	72	0	1
200566	5.22	0	5.22	0	0	0	83	0	1
200566	4.78	0	5.22	83	0	11.85714	83	0	1
200566	4.59	0	5.22	84	0	12	83	0	1
200568	4.73	0	4.73	0	0	0	76	0	1
200569	2.62	0	2.62	0	0	0	73	0	1
200570	4.34	0	4.34	0	0	0	72	0	1
200571	4.65	0	4.65	0	0	0	79	0	1
200571	4.38	0	4.65	79	0	11.28571	79	0	1
200572	5.21	0	5.21	0	0	0	60	0	1
200572	4.41	0	5.21	60	0	8.571428	60	0	1
200572	4.29	0	5.21	61	0	8.714286	60	0	1
200573	3.83	0	3.83	0	0	0	51	0	1
200573	2.9	0	3.83	51	0	7.285714	51	0	1
200574	3.59	0	3.59	0	0	0	81	0	1
200575	3.96	0	3.96	0	0	0	54	0	1
200576	4.16	0	4.16	0	0	0	86	0	1
200577	4.67	0	4.67	0	0	0	15	0	1
200577	3.11	0	4.67	16	0	2.285714	15	0	1
200578	2.49	1	2.49	0	0	0	79	0	1
200578	3.46	0	2.49	79	0	11.28571	79	0	1
200579	2.87	0	2.87	0	0	0	70	0	1
200579	2.78	0	2.87	71	0	10.14286	70	0	1
200580	5.01	0	5.01	0	0	0	77	0	1
200581	3.34	0	3.34	0	0	0	31	0	1
200581	2.65	0	3.34	31	0	4.428571	31	0	1
200582	5.05	0	5.05	0	0	0	78	0	1
200582	4.53	0	5.05	78	0	11.14286	78	0	1
200583	2.73	0	2.73	0	0	0	63	0	1
200583	2.3	1	2.73	63	0	9	63	0	1
200583	2.3	1	2.73	64	0	9.142858	63	0	1
200584	5.14	0	5.14	0	0	0	27	0	1
200584	4.26	0	5.14	28	0	4	27	0	1
200585	3.23	0	3.23	0	0	0	70	0	1
200586	4.82	0	4.82	0	0	0	31	0	1
200586	4.08	0	4.82	31	0	4.428571	31	0	1
200587	3.03	0	3.03	7	0	1	54	0	1
200587	2.53	1	3.03	54	0	7.714286	54	0	1
200587	2.95	0	3.03	55	0	7.857143	54	0	1
200588	2.43	1	2.43	14	0	2	77	0	1
200588	3.41	0	2.43	77	0	11	77	0	1
200588	3.29	0	2.43	78	0	11.14286	77	0	1
200589	3.85	0	3.85	0	0	0	61	0	1
200589	4.5	0	3.85	61	0	8.714286	61	0	1
200590	3.46	0	3.46	14	0	2	77	0	1
200590	3.51	0	3.46	78	0	11.14286	77	0	1
200590	2.3	1	3.46	79	0	11.28571	77	0	1
200591	2.26	1	2.26	0	0	0	96	0	1
200591	2.17	1	2.26	96	0	13.71429	96	0	1
200592	2.3	1	2.3	28	0	4	72	0	1
200593	5.01	0	5.01	35	0	5	78	0	1
200594	4.69	0	4.69	0	0	0	65	0	1
200594	4.39	0	4.69	66	0	9.428572	65	0	1
200601	3.73	0	3.73	9	0	1.285714	33	0	1
200601	4.73	0	3.73	33	0	4.714286	33	0	1
200601	4.24	0	3.73	34	0	4.857143	33	0	1
200602	4.45	0	4.45	5	0	0.7142857	26	0	1
200602	4.17	0	4.45	26	0	3.714286	26	0	1
200603	4.33	0	4.33	4	0	0.5714286	34	0	1
200603	4.65	0	4.33	35	0	5	34	0	1
200604	4.44	0	4.44	0	0	0	56	0	1
200605	4.38	0	4.38	7	0	1	33	0	1
200606	3.05	0	3.05	0	0	0	36	0	1
200607	4.79	0	4.79	0	0	0	48	0	1
200608	2.17	1	2.17	1	0	0.1428571	64	0	1
200608	2.49	1	2.17	65	0	9.285714	64	0	1
200609	4.17	0	4.17	0	0	0	61	0	1
200609	5.11	0	4.17	62	0	8.857142	61	0	1
200610	4.74	0	4.74	0	0	0	19	0	1
200611	3.33	0	3.33	5	0	0.7142857	27	0	1
200612	5.14	0	5.14	0	0	0	86	0	1
200613	3.39	0	3.39	1	0	0.1428571	69	0	1
200613	4	0	3.39	69	0	9.857142	69	0	1
200614	4.53	0	4.53	4	0	0.5714286	62	0	1
200614	4.31	0	4.53	62	0	8.857142	62	0	1
200615	3.09	0	3.09	5	0	0.7142857	42	0	1
200615	3.14	0	3.09	42	0	6	42	0	1
200615	2.95	0	3.09	43	0	6.142857	42	0	1
200616	4.57	0	4.57	1	0	0.1428571	84	0	1
200616	4.43	0	4.57	84	0	12	84	0	1
200616	4.03	0	4.57	86	0	12.28571	84	0	1
200617	3.52	0	3.52	1	0	0.1428571	52	0	1
200618	4.69	0	4.69	2	0	0.2857143	38	0	1
200618	4.52	0	4.69	43	0	6.142857	38	0	1
200619	4.62	0	4.62	0	0	0	67	0	1
200619	2.18	1	4.62	67	0	9.571428	67	0	1
200620	4.15	0	4.15	0	0	0	71	0	1
200620	3.47	0	4.15	72	0	10.28571	71	0	1
200621	3.8	0	3.8	16	0	2.285714	18	0	1
200622	3.25	0	3.25	0	0	0	80	0	1
200623	4.75	0	4.75	0	0	0	65	0	1
200625	4.24	0	4.24	0	0	0	77	0	1
200625	2.82	0	4.24	78	0	11.14286	77	0	1
200626	1.68	1	1.68	0	0	0	14	0	1
200626	2.3	1	1.68	14	0	2	14	0	1
200627	4.8	0	4.8	0	0	0	73	0	1
200628	5.49	0	5.49	0	0	0	75	0	1
200629	4.39	0	4.39	0	0	0	62	0	1
200629	4.6	0	4.39	63	0	9	62	0	1
200630	2.85	0	2.85	0	0	0	90	0	1
200631	3.52	0	3.52	0	0	0	47	0	1
200631	2.74	0	3.52	48	0	6.857143	47	0	1
200632	4.13	0	4.13	76	0	10.85714	75	0	1
200633	4.41	0	4.41	0	0	0	69	0	1
200634	3.64	0	3.64	0	0	0	99	0	1
200634	3.27	0	3.64	99	0	14.14286	99	0	1
200635	3.69	0	3.69	14	0	2	57	0	1
200636	4.27	0	4.27	0	0	0	83	0	1
200636	2.76	0	4.27	84	0	12	83	0	1
200637	2.84	0	2.84	0	0	0	52	0	1
200637	2.31	1	2.84	52	0	7.428571	52	0	1
200638	3.93	0	3.93	0	0	0	20	0	1
200638	2.71	0	3.93	20	0	2.857143	20	0	1
200639	4.02	0	4.02	0	0	0	67	0	1
200640	5.6	0	5.6	0	0	0	70	0	1
200641	5.53	0	5.53	0	0	0	63	0	1
200642	4.91	0	4.91	0	0	0	72	0	1
200643	4.22	0	4.22	0	0	0	63	0	1
200643	3.41	0	4.22	64	0	9.142858	63	0	1
200644	5.14	0	5.14	0	0	0	75	0	1
200644	4.14	0	5.14	76	0	10.85714	75	0	1
200645	5.85	0	5.85	0	0	0	53	0	1
200645	4.81	0	5.85	54	0	7.714286	53	0	1
200646	5.2	0	5.2	0	0	0	58	0	1
200646	4.76	0	5.2	58	0	8.285714	58	0	1
200647	2.84	0	2.84	0	0	0	73	0	1
200648	2.91	0	2.91	0	0	0	33	0	1
200649	4.34	0	4.34	0	0	0	101	0	1
200650	3.92	0	3.92	0	0	0	41	0	1
200650	3.31	0	3.92	41	0	5.857143	41	0	1
200651	4.53	0	4.53	0	0	0	83	0	1
200652	4.94	0	4.94	0	0	0	48	0	1
200653	5.67	0	5.67	0	0	0	76	0	1
200654	4.32	0	4.32	0	0	0	79	0	1
200654	3.92	0	4.32	79	0	11.28571	79	0	1
200655	4.25	0	4.25	0	0	0	69	0	1
200655	2.91	0	4.25	69	0	9.857142	69	0	1
200655	1.65	1	4.25	70	0	10	69	0	1
200656	4.4	0	4.4	0	0	0	72	0	1
200657	4.88	0	4.88	0	0	0	62	0	1
200658	4.49	0	4.49	0	0	0	75	0	1
200659	5.03	0	5.03	0	0	0	40	0	1
200660	3.74	0	3.74	0	0	0	84	0	1
200661	4.67	0	4.67	0	0	0	38	0	1
200661	4.1	0	4.67	39	0	5.571429	38	0	1
200661	4.45	0	4.67	40	0	5.714286	38	0	1
200662	4.66	0	4.66	0	0	0	86	0	1
200662	3.46	0	4.66	87	0	12.42857	86	0	1
200663	4.9	0	4.9	0	0	0	74	0	1
200663	3.7	0	4.9	75	0	10.71429	74	0	1
200664	4.69	0	4.69	0	0	0	68	0	1
200665	3.92	0	3.92	36	0	5.142857	52	0	1
200665	4.42	0	3.92	52	0	7.428571	52	0	1
200666	4.26	0	4.26	0	0	0	74	0	1
200666	3.1	0	4.26	75	0	10.71429	74	0	1
200667	3	0	3	0	0	0	37	0	1
200667	2.3	1	3	38	0	5.428571	37	0	1
200668	3.78	0	3.78	0	0	0	83	0	1
200668	2.36	1	3.78	83	0	11.85714	83	0	1
200668	1.59	1	3.78	84	0	12	83	0	1
200669	2.39	1	2.39	44	0	6.285714	73	0	1
200669	3.62	0	2.39	73	0	10.42857	73	0	1
200670	4.09	0	4.09	0	0	0	68	0	1
200671	3.8	0	3.8	0	0	0	91	0	1
200671	1.74	1	3.8	91	0	13	91	0	1
200672	3.9	0	3.9	0	0	0	90	0	1
200673	5.02	0	5.02	0	0	0	76	0	1
200673	4.51	0	5.02	76	0	10.85714	76	0	1
200674	4.2	0	4.2	0	0	0	69	0	1
200675	3.05	0	3.05	0	0	0	63	0	1
200676	3.76	0	3.76	0	0	0	41	0	1
200677	2.63	0	2.63	0	0	0	69	0	1
200677	1.77	1	2.63	69	0	9.857142	69	0	1
200678	4.04	0	4.04	0	0	0	70	0	1
200679	3.53	0	3.53	0	0	0	66	0	1
200679	3.51	0	3.53	66	0	9.428572	66	0	1
200680	3.91	0	3.91	2	0	0.2857143	40	0	1
200680	3.68	0	3.91	41	0	5.857143	40	0	1
200681	4.05	0	4.05	0	0	0	99	0	1
200681	3.45	0	4.05	100	0	14.28571	99	0	1
200682	5	0	5	0	0	0	89	0	1
200683	4.42	0	4.42	0	0	0	73	0	1
200684	4.8	0	4.8	0	0	0	80	0	1
200684	4.72	0	4.8	81	0	11.57143	80	0	1
200685	4.46	0	4.46	0	0	0	70	0	1
200685	3.61	0	4.46	71	0	10.14286	70	0	1
200686	4.6	0	4.6	0	0	0	38	0	1
200686	4.46	0	4.6	69	0	9.857142	38	0	1
200686	4.05	0	4.6	71	0	10.14286	38	0	1
200687	5.52	0	5.52	0	0	0	77	0	1
200688	4.39	0	4.39	0	0	0	61	0	1
200689	5.07	0	5.07	0	0	0	80	0	1
200689	4.21	0	5.07	80	0	11.42857	80	0	1
200690	5.14	0	5.14	0	0	0	69	0	1
200690	5.23	0	5.14	70	0	10	69	0	1
200691	4.25	0	4.25	0	0	0	78	0	1
200692	4.7	0	4.7	0	0	0	79	0	1
200692	4.07	0	4.7	79	0	11.28571	79	0	1
200693	4.08	0	4.08	0	0	0	73	0	1
200694	4.51	0	4.51	0	0	0	69	0	1
200694	3.73	0	4.51	70	0	10	69	0	1
200695	5.38	0	5.38	0	0	0	52	0	1
200696	4.46	0	4.46	13	0	1.857143	50	0	1
200696	4.11	0	4.46	50	0	7.142857	50	0	1
200697	3.2	0	3.2	7	0	1	63	0	1
200697	3.72	0	3.2	64	0	9.142858	63	0	1
200698	3.85	0	3.85	0	0	0	98	0	1
200698	3.11	0	3.85	98	0	14	98	0	1
200699	4.21	0	4.21	0	0	0	63	0	1
200699	3.85	0	4.21	64	0	9.142858	63	0	1
200700	4.76	0	4.76	0	0	0	88	0	1
200701	3.16	0	3.16	0	0	0	73	0	1
200702	2.3	1	2.3	12	0	1.714286	63	0	1
200703	3.7	0	3.7	0	0	0	42	0	1
200703	3.21	0	3.7	43	0	6.142857	42	0	1
200704	2.97	0	2.97	3	0	0.4285714	24	0	1
200705	2.3	1	2.3	0	0	0	38	0	1
200706	2.45	1	2.45	27	0	3.857143	34	0	1
200707	5.13	0	5.13	0	0	0	58	0	1
200707	5.25	0	5.13	80	0	11.42857	58	0	1
200708	4.03	0	4.03	0	0	0	56	0	1
200709	4.28	0	4.28	0	0	0	84	0	1
200710	3.81	0	3.81	0	0	0	81	0	1
200711	4.11	0	4.11	0	0	0	78	0	1
200712	3.99	0	3.99	0	0	0	74	0	1
200713	2.53	1	2.53	0	0	0	63	0	1
200715	4.78	0	4.78	0	0	0	92	0	1
200716	3.86	0	3.86	0	0	0	77	0	1
200716	3.08	0	3.86	77	0	11	77	0	1
200717	4.21	0	4.21	0	0	0	82	0	1
200717	3.31	0	4.21	83	0	11.85714	82	0	1
200718	4.23	0	4.23	0	0	0	58	0	1
200719	3.86	0	3.86	0	0	0	25	0	1
200720	2.95	0	2.95	0	0	0	72	0	1
200720	1.59	1	2.95	73	0	10.42857	72	0	1
200721	5.14	0	5.14	0	0	0	75	0	1
200721	5.14	0	5.14	75	0	10.71429	75	0	1
200722	3.79	0	3.79	0	0	0	84	0	1
200722	3.48	0	3.79	85	0	12.14286	84	0	1
200723	2.3	1	2.3	0	0	0	22	0	1
200724	4.87	0	4.87	0	0	0	50	0	1
200725	3.64	0	3.64	0	0	0	63	0	1
200725	3.35	0	3.64	63	0	9	63	0	1
200725	3.1	0	3.64	64	0	9.142858	63	0	1
200726	3.44	0	3.44	0	0	0	54	0	1
200726	3.17	0	3.44	54	0	7.714286	54	0	1
200727	4.54	0	4.54	0	0	0	54	0	1
200727	3.92	0	4.54	54	0	7.714286	54	0	1
200727	3.71	0	4.54	55	0	7.857143	54	0	1
200728	4.72	0	4.72	0	0	0	69	0	1
200728	4.6	0	4.72	69	0	9.857142	69	0	1
200729	6.17	0	6.17	0	0	0	71	0	1
200729	5.82	0	6.17	71	0	10.14286	71	0	1
200729	6.01	0	6.17	72	0	10.28571	71	0	1
200730	4.2	0	4.2	0	0	0	70	0	1
200730	3.31	0	4.2	70	0	10	70	0	1
200730	3.13	0	4.2	71	0	10.14286	70	0	1
200731	3.67	0	3.67	0	0	0	42	0	1
200732	3.35	0	3.35	0	0	0	69	0	1
200732	2.3	1	3.35	70	0	10	69	0	1
200733	2.6	1	2.6	9	0	1.285714	48	0	1
200733	2.3	1	2.6	49	0	7	48	0	1
200734	3.28	0	3.28	0	0	0	66	0	1
200735	4.09	0	4.09	0	0	0	70	0	1
200736	4.31	0	4.31	0	0	0	97	0	1
200736	3.68	0	4.31	97	0	13.85714	97	0	1
200737	2	1	2	0	0	0	59	0	1
200737	2.3	1	2	59	0	8.428572	59	0	1
200738	3.18	0	3.18	0	0	0	72	0	1
200739	3.27	0	3.27	0	0	0	93	0	1
200739	2.21	1	3.27	92	0	13.14286	93	0	1
200739	2.18	1	3.27	93	0	13.28571	93	0	1
200741	3.43	0	3.43	0	0	0	70	0	1
200741	3.59	0	3.43	71	0	10.14286	70	0	1
200742	4.29	0	4.29	0	0	0	53	0	1
200743	3.42	0	3.42	0	0	0	61	0	1
200744	5.39	0	5.39	0	0	0	56	0	1
200744	3.49	0	5.39	56	0	8	56	0	1
200745	3.36	0	3.36	0	0	0	84	0	1
200745	3.04	0	3.36	86	0	12.28571	84	0	1
200746	4.52	0	4.52	0	0	0	18	0	1
200746	4.01	0	4.52	18	0	2.571429	18	0	1
200747	5.17	0	5.17	0	0	0	52	0	1
200748	3.57	0	3.57	0	0	0	100	0	1
200749	4.81	0	4.81	0	0	0	78	0	1
200750	4.09	0	4.09	8	0	1.142857	55	0	1
200751	3.59	0	3.59	0	0	0	37	0	1
200752	5.04	0	5.04	0	0	0	58	0	1
200753	3.97	0	3.97	0	0	0	79	0	1
200754	4.89	0	4.89	0	0	0	56	0	1
200755	3.86	0	3.86	0	0	0	70	0	1
200757	3.15	0	3.15	0	0	0	51	0	1
200757	2.53	1	3.15	51	0	7.285714	51	0	1
200757	2.3	1	3.15	52	0	7.428571	51	0	1
200758	4.65	0	4.65	0	0	0	58	0	1
200758	4.71	0	4.65	58	0	8.285714	58	0	1
200759	4.96	0	4.96	0	0	0	59	0	1
200759	4.49	0	4.96	59	0	8.428572	59	0	1
200759	4.36	0	4.96	60	0	8.571428	59	0	1
200760	4.89	0	4.89	0	0	0	65	0	1
200761	3.89	0	3.89	0	0	0	35	0	1
200761	2.77	0	3.89	36	0	5.142857	35	0	1
200762	3.65	0	3.65	0	0	0	84	0	1
200763	5.47	0	5.47	0	0	0	42	0	1
200763	4.76	0	5.47	43	0	6.142857	42	0	1
200764	3.75	0	3.75	0	0	0	73	0	1
200764	3.2	0	3.75	73	0	10.42857	73	0	1
200764	2.94	0	3.75	74	0	10.57143	73	0	1
200765	4.44	0	4.44	27	0	3.857143	46	0	1
200766	3.97	0	3.97	0	0	0	72	0	1
200767	5.03	0	5.03	0	0	0	81	0	1
200768	5.15	0	5.15	0	0	0	35	0	1
200769	4.3	0	4.3	0	0	0	58	0	1
200769	3.83	0	4.3	59	0	8.428572	58	0	1
200770	4.15	0	4.15	0	0	0	53	0	1
200771	3.21	0	3.21	5	0	0.7142857	33	0	1
200772	4.5	0	4.5	13	0	1.857143	24	0	1
200773	4.24	0	4.24	0	0	0	69	0	1
200773	4.13	0	4.24	69	0	9.857142	69	0	1
200773	3.94	0	4.24	70	0	10	69	0	1
200774	3.62	0	3.62	0	0	0	14	0	1
200774	2.14	1	3.62	15	0	2.142857	14	0	1
200775	5.55	0	5.55	0	0	0	87	0	1
200775	6.12	0	5.55	87	0	12.42857	87	0	1
200775	6.1	0	5.55	88	0	12.57143	87	0	1
200776	5.24	0	5.24	0	0	0	64	0	1
200776	3.95	0	5.24	64	0	9.142858	64	0	1
200777	2.3	1	2.3	0	0	0	69	0	1
200778	4.25	0	4.25	0	0	0	75	0	1
200779	3.07	0	3.07	0	0	0	64	0	1
200779	2.82	0	3.07	65	0	9.285714	64	0	1
200780	4.11	0	4.11	0	0	0	66	0	1
200780	2.26	1	4.11	67	0	9.571428	66	0	1
200781	3.82	0	3.82	0	0	0	72	0	1
200781	2.87	0	3.82	73	0	10.42857	72	0	1
200782	5.3	0	5.3	0	0	0	70	0	1
200782	5.05	0	5.3	71	0	10.14286	70	0	1
200783	2.32	1	2.32	0	0	0	75	0	1
200784	2.58	1	2.58	54	0	7.714286	54	0	1
200785	3.31	0	3.31	0	0	0	75	0	1
200785	2.3	1	3.31	75	0	10.71429	75	0	1
200786	3.28	0	3.28	0	0	0	17	0	1
200786	2.13	1	3.28	18	0	2.571429	17	0	1
200787	3.05	0	3.05	0	0	0	82	0	1
200787	2.95	0	3.05	83	0	11.85714	82	0	1
200788	3.08	0	3.08	0	0	0	43	0	1
200788	1.63	1	3.08	56	0	8	43	0	1
200788	3.37	0	3.08	82	0	11.71429	43	0	1
200788	3.18	0	3.08	83	0	11.85714	43	0	1
200789	4.22	0	4.22	0	0	0	84	0	1
200789	3.83	0	4.22	84	0	12	84	0	1
200789	3.34	0	4.22	85	0	12.14286	84	0	1
200790	2.02	1	2.02	0	0	0	59	0	1
200791	3.93	0	3.93	0	0	0	93	0	1
200792	3.19	0	3.19	0	0	0	71	0	1
200793	3.34	0	3.34	0	0	0	57	0	1
200793	2.3	1	3.34	57	0	8.142858	57	0	1
200794	3.67	0	3.67	0	0	0	64	0	1
200794	2.92	0	3.67	65	0	9.285714	64	0	1
200795	4.67	0	4.67	0	0	0	75	0	1
200796	3.78	0	3.78	0	0	0	54	0	1
200796	2.53	1	3.78	54	0	7.714286	54	0	1
200796	2.9	0	3.78	55	0	7.857143	54	0	1
200797	4.32	0	4.32	0	0	0	35	0	1
200797	2.3	1	4.32	35	0	5	35	0	1
200798	4.01	0	4.01	46	0	6.571429	46	0	1
200799	2.52	1	2.52	0	0	0	46	0	1
200799	2.36	1	2.52	46	0	6.571429	46	0	1
200800	2.83	0	2.83	0	0	0	99	0	1
200801	4.92	0	4.92	0	0	0	80	0	1
200801	4.28	0	4.92	80	0	11.42857	80	0	1
200802	3.76	0	3.76	0	0	0	94	0	1
200802	3.57	0	3.76	94	0	13.42857	94	0	1
200803	5.2	0	5.2	0	0	0	39	0	1
200804	5.08	0	5.08	0	0	0	65	0	1
200805	4.88	0	4.88	0	0	0	72	0	1
200805	3.96	0	4.88	73	0	10.42857	72	0	1
200806	3.88	0	3.88	0	0	0	87	0	1
200806	1.7	1	3.88	88	0	12.57143	87	0	1
200807	4.16	0	4.16	0	0	0	47	0	1
200808	4.61	0	4.61	0	0	0	85	0	1
200809	4.01	0	4.01	0	0	0	63	0	1
200809	2.81	0	4.01	63	0	9	63	0	1
200809	2.62	0	4.01	64	0	9.142858	63	0	1
200810	2.29	1	2.29	0	0	0	72	0	1
200811	2.3	1	2.3	0	0	0	60	0	1
200811	2.3	1	2.3	60	0	8.571428	60	0	1
200812	2.3	1	2.3	0	0	0	41	0	1
200812	2.3	1	2.3	41	0	5.857143	41	0	1
200813	5.22	0	5.22	0	0	0	89	0	1
200814	3.71	0	3.71	0	0	0	84	0	1
200815	2.92	0	2.92	0	0	0	69	0	1
200816	4.21	0	4.21	0	0	0	80	0	1
200817	5.6	0	5.6	0	0	0	70	0	1
200817	4.47	0	5.6	71	0	10.14286	70	0	1
200818	3.66	0	3.66	0	0	0	63	0	1
200818	3.19	0	3.66	63	0	9	63	0	1
200818	3.49	0	3.66	64	0	9.142858	63	0	1
200819	4.96	0	4.96	0	0	0	13	0	1
200820	5.02	0	5.02	0	0	0	58	0	1
200820	4.15	0	5.02	58	0	8.285714	58	0	1
200821	4.8	0	4.8	0	0	0	70	0	1
200821	3.79	0	4.8	70	0	10	70	0	1
200821	3.7	0	4.8	71	0	10.14286	70	0	1
200822	5.23	0	5.23	0	0	0	70	0	1
200822	3.74	0	5.23	71	0	10.14286	70	0	1
200823	3.06	0	3.06	2	0	0.2857143	84	0	1
200823	2.02	1	3.06	84	0	12	84	0	1
200823	2.06	1	3.06	85	0	12.14286	84	0	1
200824	3.2	0	3.2	2	0	0.2857143	28	0	1
200824	3.31	0	3.2	29	0	4.142857	28	0	1
200825	2.49	1	2.49	7	0	1	61	0	1
200825	2.3	1	2.49	61	0	8.714286	61	0	1
200826	4.39	0	4.39	0	0	0	62	0	1
200827	5.01	0	5.01	2	0	0.2857143	43	0	1
200827	3.29	0	5.01	43	0	6.142857	43	0	1
200828	4.18	0	4.18	0	0	0	65	0	1
200829	3.4	0	3.4	0	0	0	92	0	1
200830	2.82	0	2.82	0	0	0	44	0	1
200831	4.77	0	4.77	0	0	0	46	0	1
200832	2.35	1	2.35	10	0	1.428571	38	0	1
200833	4.98	0	4.98	0	0	0	62	0	1
200833	3.62	0	4.98	62	0	8.857142	62	0	1
200834	3.17	0	3.17	0	0	0	82	0	1
200835	3.47	0	3.47	0	0	0	55	0	1
200835	3.2	0	3.47	56	0	8	55	0	1
200836	2.34	1	2.34	0	0	0	49	0	1
200837	4.7	0	4.7	0	0	0	91	0	1
200838	3.94	0	3.94	0	0	0	47	0	1
200839	3.67	0	3.67	0	0	0	77	0	1
200840	2.72	0	2.72	0	0	0	46	0	1
200841	4.18	0	4.18	0	0	0	49	0	1
200841	2.94	0	4.18	49	0	7	49	0	1
200841	3.09	0	4.18	50	0	7.142857	49	0	1
200842	4.4	0	4.4	0	0	0	69	0	1
200842	4.07	0	4.4	69	0	9.857142	69	0	1
200843	4.36	0	4.36	0	0	0	76	0	1
200843	3.2	0	4.36	76	0	10.85714	76	0	1
200843	3.33	0	4.36	77	0	11	76	0	1
200845	4.57	0	4.57	0	0	0	33	0	1
200845	4.2	0	4.57	65	0	9.285714	33	0	1
200845	4.05	0	4.57	66	0	9.428572	33	0	1
200846	4.99	0	4.99	14	0	2	83	0	1
200846	4.68	0	4.99	84	0	12	83	0	1
200847	4.56	0	4.56	0	0	0	83	0	1
200847	4.52	0	4.56	83	0	11.85714	83	0	1
200848	4.67	0	4.67	0	0	0	75	0	1
200848	3.87	0	4.67	76	0	10.85714	75	0	1
200849	3.03	0	3.03	0	0	0	71	0	1
200849	3.24	0	3.03	71	0	10.14286	71	0	1
200849	3.15	0	3.03	72	0	10.28571	71	0	1
200850	2.53	1	2.53	0	0	0	68	0	1
200850	1.54	1	2.53	68	0	9.714286	68	0	1
200850	2.3	1	2.53	69	0	9.857142	68	0	1
200851	3.65	0	3.65	0	0	0	80	0	1
200854	2.39	1	2.39	0	0	0	61	0	1
200854	2.3	1	2.39	62	0	8.857142	61	0	1
200855	5.02	0	5.02	0	0	0	77	0	1
200856	3.09	0	3.09	1	0	0.1428571	47	0	1
200857	2.86	0	2.86	35	0	5	74	0	1
200858	3.15	0	3.15	0	0	0	65	0	1
200859	3.89	0	3.89	0	0	0	80	0	1
200859	3.99	0	3.89	81	0	11.57143	80	0	1
200860	4.08	0	4.08	0	0	0	67	0	1
200861	2.69	0	2.69	3	0	0.4285714	19	0	1
200861	2.3	1	2.69	20	0	2.857143	19	0	1
200862	3.44	0	3.44	0	0	0	60	0	1
200863	4.13	0	4.13	1	0	0.1428571	37	0	1
200864	3.44	0	3.44	0	0	0	48	0	1
200865	4.4	0	4.4	0	0	0	71	0	1
200865	3.19	0	4.4	72	0	10.28571	71	0	1
200866	4.83	0	4.83	0	0	0	92	0	1
200866	3.49	0	4.83	93	0	13.28571	92	0	1
200867	4.15	0	4.15	0	0	0	91	0	1
200867	4.11	0	4.15	91	0	13	91	0	1
200868	3.52	0	3.52	6	0	0.8571429	52	0	1
200869	4.06	0	4.06	0	0	0	77	0	1
200869	3.42	0	4.06	78	0	11.14286	77	0	1
200870	3.72	0	3.72	0	0	0	83	0	1
200871	3.74	0	3.74	0	0	0	60	0	1
200871	3.02	0	3.74	61	0	8.714286	60	0	1
200872	4.29	0	4.29	0	0	0	47	0	1
200872	3.91	0	4.29	47	0	6.714286	47	0	1
200872	4.03	0	4.29	48	0	6.857143	47	0	1
200873	4.57	0	4.57	0	0	0	63	0	1
200874	4.6	0	4.6	0	0	0	34	0	1
200875	3.29	0	3.29	0	0	0	73	0	1
200876	4.92	0	4.92	0	0	0	25	0	1
200877	4.44	0	4.44	0	0	0	77	0	1
200877	4.51	0	4.44	78	0	11.14286	77	0	1
200878	5.06	0	5.06	0	0	0	65	0	1
200878	4.27	0	5.06	65	0	9.285714	65	0	1
200879	4.56	0	4.56	0	0	0	72	0	1
200880	3.78	0	3.78	0	0	0	79	0	1
200881	4.62	0	4.62	0	0	0	86	0	1
200881	4.65	0	4.62	86	0	12.28571	86	0	1
200882	4.18	0	4.18	0	0	0	71	0	1
200882	3.83	0	4.18	71	0	10.14286	71	0	1
200883	4.08	0	4.08	1	0	0.1428571	64	0	1
200883	2.3	1	4.08	63	0	9	64	0	1
200883	2.3	1	4.08	65	0	9.285714	64	0	1
200884	3.21	0	3.21	4	0	0.5714286	75	0	1
200884	3.51	0	3.21	75	0	10.71429	75	0	1
200885	4.48	0	4.48	0	0	0	47	0	1
200886	2.2	1	2.2	11	0	1.571429	44	0	1
200887	3.97	0	3.97	0	0	0	54	0	1
200888	4.81	0	4.81	0	0	0	19	0	1
200889	5.28	0	5.28	0	0	0	42	0	1
200889	4.59	0	5.28	42	0	6	42	0	1
200889	4.71	0	5.28	43	0	6.142857	42	0	1
200890	4.84	0	4.84	0	0	0	68	0	1
200890	4.37	0	4.84	69	0	9.857142	68	0	1
200891	3.67	0	3.67	0	0	0	70	0	1
200892	4.94	0	4.94	0	0	0	59	0	1
200893	4.07	0	4.07	0	0	0	82	0	1
200894	3.93	0	3.93	0	0	0	81	0	1
200895	4.78	0	4.78	9	0	1.285714	69	0	1
200895	4.85	0	4.78	69	0	9.857142	69	0	1
200896	3.5	0	3.5	0	0	0	87	0	1
200896	3.05	0	3.5	88	0	12.57143	87	0	1
200897	3.86	0	3.86	0	0	0	76	0	1
200898	4.03	0	4.03	0	0	0	109	0	1
200899	4.24	0	4.24	0	0	0	77	0	1
200900	5.02	0	5.02	0	0	0	69	0	1
200900	3.68	0	5.02	70	0	10	69	0	1
200901	4.43	0	4.43	0	0	0	94	0	1
200901	2.23	1	4.43	95	0	13.57143	94	0	1
200902	4.88	0	4.88	0	0	0	67	0	1
200902	4.1	0	4.88	67	0	9.571428	67	0	1
200903	2.84	0	2.84	0	0	0	75	0	1
200903	2.84	0	2.84	75	0	10.71429	75	0	1
200903	2.6	1	2.84	76	0	10.85714	75	0	1
200904	4.75	0	4.75	0	0	0	36	0	1
200904	4.31	0	4.75	37	0	5.285714	36	0	1
200905	4.16	0	4.16	0	0	0	76	0	1
200905	3.06	0	4.16	76	0	10.85714	76	0	1
200906	2.61	0	2.61	0	0	0	79	0	1
200907	2.31	1	2.31	0	0	0	54	0	1
200907	2.3	1	2.31	52	0	7.428571	54	0	1
200907	2.3	1	2.31	56	0	8	54	0	1
200908	4.2	0	4.2	0	0	0	73	0	1
200908	3.1	0	4.2	73	0	10.42857	73	0	1
200909	4.41	0	4.41	0	0	0	72	0	1
200910	2.3	1	2.3	0	0	0	51	0	1
200911	4	0	4	0	0	0	61	0	1
200912	4.19	0	4.19	0	0	0	78	0	1
200913	4	0	4	28	0	4	28	0	1
200914	2.94	0	2.94	28	0	4	60	0	1
200914	3.24	0	2.94	61	0	8.714286	60	0	1
200914	3.28	0	2.94	62	0	8.857142	60	0	1
200915	5.01	0	5.01	0	0	0	42	0	1
200916	4.92	0	4.92	0	0	0	74	0	1
200916	3.27	0	4.92	74	0	10.57143	74	0	1
200917	2.73	0	2.73	0	0	0	87	0	1
200918	4.36	0	4.36	1	0	0.1428571	99	0	1
200919	3.92	0	3.92	0	0	0	80	0	1
200919	2.78	0	3.92	81	0	11.57143	80	0	1
200920	3.2	0	3.2	0	0	0	89	0	1
200920	2.66	0	3.2	89	0	12.71429	89	0	1
200920	2.3	1	3.2	91	0	13	89	0	1
200921	3.39	0	3.39	20	0	2.857143	29	0	1
200921	4.11	0	3.39	29	0	4.142857	29	0	1
200921	3.91	0	3.39	30	0	4.285714	29	0	1
200922	4.82	0	4.82	0	0	0	94	0	1
200923	4.06	0	4.06	0	0	0	33	0	1
200924	5.71	0	5.71	0	0	0	75	0	1
200924	4.9	0	5.71	75	0	10.71429	75	0	1
200925	4.98	0	4.98	0	0	0	59	0	1
200925	5.03	0	4.98	59	0	8.428572	59	0	1
200925	4.6	0	4.98	60	0	8.571428	59	0	1
200926	2.88	0	2.88	0	0	0	58	0	1
200926	2.3	1	2.88	58	0	8.285714	58	0	1
200927	3.49	0	3.49	0	0	0	79	0	1
200927	3.25	0	3.49	80	0	11.42857	79	0	1
200928	2.34	1	2.34	0	0	0	36	0	1
200929	4.47	0	4.47	0	0	0	78	0	1
200931	2.3	1	2.3	0	0	0	68	0	1
200931	2.3	1	2.3	68	0	9.714286	68	0	1
200932	3.56	0	3.56	0	0	0	65	0	1
200932	2.93	0	3.56	65	0	9.285714	65	0	1
200933	4.58	0	4.58	0	0	0	60	0	1
200934	2.45	1	2.45	0	0	0	83	0	1
200935	3.3	0	3.3	0	0	0	77	0	1
200935	2.96	0	3.3	78	0	11.14286	77	0	1
200936	4.03	0	4.03	0	0	0	67	0	1
200937	2.3	1	2.3	0	0	0	24	0	1
200937	2.3	1	2.3	24	0	3.428571	24	0	1
200938	3.74	0	3.74	0	0	0	77	0	1
200938	3.28	0	3.74	78	0	11.14286	77	0	1
200939	3.9	0	3.9	0	0	0	59	0	1
200940	4.99	0	4.99	0	0	0	64	0	1
200941	4.33	0	4.33	0	0	0	63	0	1
200942	4.31	0	4.31	0	0	0	71	0	1
200943	4.82	0	4.82	0	0	0	62	0	1
200944	5.04	0	5.04	0	0	0	62	0	1
200945	5.49	0	5.49	0	0	0	61	0	1
200946	3.56	0	3.56	0	0	0	62	0	1
200947	4.52	0	4.52	0	0	0	70	0	1
200948	4.78	0	4.78	35	0	5	41	0	1
200949	5.3	0	5.3	0	0	0	63	0	1
200949	4.6	0	5.3	63	0	9	63	0	1
200950	3.19	0	3.19	0	0	0	37	0	1
200950	2.77	0	3.19	37	0	5.285714	37	0	1
200951	3.5	0	3.5	0	0	0	83	0	1
200952	3.97	0	3.97	0	0	0	63	0	1
200953	3.02	0	3.02	0	0	0	79	0	1
200954	2.3	1	2.3	0	0	0	62	0	1
200955	2.04	1	2.04	0	0	0	71	0	1
200955	2.3	1	2.04	71	0	10.14286	71	0	1
200956	2.51	1	2.51	0	0	0	13	0	1
200956	1.52	1	2.51	13	0	1.857143	13	0	1
200956	2.3	1	2.51	14	0	2	13	0	1
200957	5.08	0	5.08	0	0	0	82	0	1
200958	4.36	0	4.36	0	0	0	86	0	1
200959	4.01	0	4.01	0	0	0	68	0	1
200960	4.53	0	4.53	0	0	0	51	0	1
200961	3.55	0	3.55	0	0	0	15	0	1
200961	2.3	1	3.55	16	0	2.285714	15	0	1
200962	3.1	0	3.1	0	0	0	72	0	1
200962	2.49	1	3.1	72	0	10.28571	72	0	1
200963	4.41	0	4.41	0	0	0	64	0	1
200963	4.27	0	4.41	65	0	9.285714	64	0	1
200964	5.64	0	5.64	0	0	0	93	0	1
200965	4.93	0	4.93	0	0	0	86	0	1
200966	3.08	0	3.08	0	0	0	85	0	1
200967	3.28	0	3.28	0	0	0	54	0	1
200967	2.24	1	3.28	54	0	7.714286	54	0	1
200968	3.66	0	3.66	0	0	0	67	0	1
200968	2.86	0	3.66	67	0	9.571428	67	0	1
200969	4.84	0	4.84	0	0	0	65	0	1
200970	5.76	0	5.76	0	0	0	37	0	1
200970	4.98	0	5.76	38	0	5.428571	37	0	1
200970	5.15	0	5.76	39	0	5.571429	37	0	1
200971	3.44	0	3.44	0	0	0	68	0	1
200972	5.04	0	5.04	0	0	0	80	0	1
200972	4.61	0	5.04	81	0	11.57143	80	0	1
200973	5.1	0	5.1	0	0	0	80	0	1
200973	5.19	0	5.1	80	0	11.42857	80	0	1
200974	5.27	0	5.27	0	0	0	78	0	1
200974	5	0	5.27	78	0	11.14286	78	0	1
200975	3.49	0	3.49	0	0	0	85	0	1
200975	3	0	3.49	86	0	12.28571	85	0	1
200976	4.64	0	4.64	0	0	0	62	0	1
200976	4.75	0	4.64	62	0	8.857142	62	0	1
200977	3.12	0	3.12	0	0	0	87	0	1
200978	4.75	0	4.75	0	0	0	70	0	1
200978	4.47	0	4.75	71	0	10.14286	70	0	1
200980	1.93	1	1.93	0	0	0	26	0	1
200981	3.66	0	3.66	0	0	0	52	0	1
200982	3.91	0	3.91	12	0	1.714286	80	0	1
200983	2.7	0	2.7	0	0	0	61	0	1
200984	3.84	0	3.84	0	0	0	54	0	1
200985	4.06	0	4.06	0	0	0	47	0	1
200987	3.88	0	3.88	0	0	0	78	0	1
200988	3.93	0	3.93	0	0	0	76	0	1
200990	3.29	0	3.29	0	0	0	60	0	1
200991	6.02	0	6.02	0	0	0	28	0	1
200991	5.45	0	6.02	29	0	4.142857	28	0	1
200992	3.74	0	3.74	6	0	0.8571429	55	0	1
200992	3.57	0	3.74	56	0	8	55	0	1
200993	4.45	0	4.45	0	0	0	63	0	1
200995	4.89	0	4.89	0	0	0	53	0	1
200997	3.29	0	3.29	0	0	0	76	0	1
200997	2.77	0	3.29	77	0	11	76	0	1
200999	4.66	0	4.66	0	0	0	69	0	1
201001	3.71	0	3.71	3	0	0.4285714	25	0	1
201002	4.32	0	4.32	0	0	0	79	0	1
201003	3.11	0	3.11	2	0	0.2857143	35	0	1
201003	2.71	0	3.11	35	0	5	35	0	1
201004	4.9	0	4.9	4	0	0.5714286	39	0	1
201004	4.34	0	4.9	39	0	5.571429	39	0	1
201004	4.32	0	4.9	40	0	5.714286	39	0	1
201005	4.42	0	4.42	4	0	0.5714286	36	0	1
201006	4.98	0	4.98	0	0	0	81	0	1
201006	2.56	1	4.98	35	0	5	81	0	1
201007	3.37	0	3.37	2	0	0.2857143	34	0	1
201007	3.05	0	3.37	34	0	4.857143	34	0	1
201007	3.18	0	3.37	35	0	5	34	0	1
201008	3.7	0	3.7	2	0	0.2857143	64	0	1
201009	4.83	0	4.83	0	0	0	53	0	1
201009	4.1	0	4.83	53	0	7.571429	53	0	1
201009	4.03	0	4.83	54	0	7.714286	53	0	1
201010	4.4	0	4.4	0	0	0	83	0	1
201010	3.59	0	4.4	83	0	11.85714	83	0	1
201011	4.23	0	4.23	0	0	0	74	0	1
201012	4.8	0	4.8	0	0	0	53	0	1
201013	4.91	0	4.91	0	0	0	68	0	1
201014	4.4	0	4.4	0	0	0	47	0	1
201015	2.3	1	2.3	0	0	0	58	0	1
201015	2.3	1	2.3	59	0	8.428572	58	0	1
201016	4.62	0	4.62	0	0	0	70	0	1
201016	3.97	0	4.62	71	0	10.14286	70	0	1
201017	4.44	0	4.44	0	0	0	72	0	1
201017	3.99	0	4.44	73	0	10.42857	72	0	1
201018	4.48	0	4.48	0	0	0	31	0	1
201018	3.44	0	4.48	32	0	4.571429	31	0	1
201019	2.74	0	2.74	0	0	0	80	0	1
201020	4.26	0	4.26	0	0	0	74	0	1
201021	4.68	0	4.68	0	0	0	57	0	1
201021	3.46	0	4.68	57	0	8.142858	57	0	1
201021	3.86	0	4.68	58	0	8.285714	57	0	1
201022	5.05	0	5.05	0	0	0	68	0	1
201022	3.96	0	5.05	68	0	9.714286	68	0	1
201022	3.85	0	5.05	69	0	9.857142	68	0	1
201023	4.6	0	4.6	0	0	0	71	0	1
201024	3.36	0	3.36	16	0	2.285714	63	0	1
201024	4.14	0	3.36	63	0	9	63	0	1
201024	3.86	0	3.36	64	0	9.142858	63	0	1
201025	3.91	0	3.91	0	0	0	71	0	1
201027	5.19	0	5.19	0	0	0	68	0	1
201027	4.5	0	5.19	68	0	9.714286	68	0	1
201028	4.66	0	4.66	0	0	0	49	0	1
201028	3.96	0	4.66	50	0	7.142857	49	0	1
201029	4.84	0	4.84	11	0	1.571429	52	0	1
201029	5.17	0	4.84	52	0	7.428571	52	0	1
201030	3.68	0	3.68	0	0	0	75	0	1
201032	3.36	0	3.36	0	0	0	72	0	1
201033	2.29	1	2.29	0	0	0	75	0	1
201033	1.65	1	2.29	75	0	10.71429	75	0	1
201033	2.21	1	2.29	77	0	11	75	0	1
201034	4.95	0	4.95	0	0	0	85	0	1
201034	4.5	0	4.95	86	0	12.28571	85	0	1
201035	3.82	0	3.82	0	0	0	80	0	1
201036	4.04	0	4.04	0	0	0	32	0	1
201037	3.14	0	3.14	0	0	0	66	0	1
201038	5.3	0	5.3	0	0	0	57	0	1
201039	4.78	0	4.78	0	0	0	86	0	1
201040	4.06	0	4.06	0	0	0	66	0	1
201042	3.53	0	3.53	0	0	0	55	0	1
201043	3.52	0	3.52	0	0	0	74	0	1
201044	3.11	0	3.11	0	0	0	43	0	1
201045	5.52	0	5.52	0	0	0	88	0	1
201046	4.73	0	4.73	0	0	0	68	0	1
201047	3.52	0	3.52	0	0	0	78	0	1
201048	4.89	0	4.89	0	0	0	73	0	1
201049	4.18	0	4.18	0	0	0	74	0	1
201050	4.53	0	4.53	0	0	0	79	0	1
201051	4.39	0	4.39	0	0	0	58	0	1
201052	3.65	0	3.65	0	0	0	74	0	1
201052	2.14	1	3.65	75	0	10.71429	74	0	1
201053	2.43	1	2.43	0	0	0	80	0	1
201054	3.03	0	3.03	0	0	0	42	0	1
201055	3.7	0	3.7	0	0	0	72	0	1
201056	4.44	0	4.44	1	0	0.1428571	28	0	1
201057	5.59	0	5.59	0	0	0	47	0	1
201057	4.84	0	5.59	48	0	6.857143	47	0	1
201058	2.88	0	2.88	2	0	0.2857143	66	0	1
201058	2.9	0	2.88	66	0	9.428572	66	0	1
201058	2.83	0	2.88	67	0	9.571428	66	0	1
201059	4.19	0	4.19	0	0	0	86	0	1
201060	4.14	0	4.14	0	0	0	78	0	1
201061	4.18	0	4.18	0	0	0	66	0	1
201062	5.73	0	5.73	0	0	0	77	0	1
201063	5.09	0	5.09	0	0	0	88	0	1
201063	4.59	0	5.09	14	0	2	88	0	1
201063	3.92	0	5.09	89	0	12.71429	88	0	1
201064	4.69	0	4.69	0	0	0	29	0	1
201064	3.81	0	4.69	30	0	4.285714	29	0	1
201065	4.84	0	4.84	0	0	0	46	0	1
201066	5.06	0	5.06	0	0	0	61	0	1
201066	5.07	0	5.06	62	0	8.857142	61	0	1
201067	3.22	0	3.22	0	0	0	63	0	1
201067	2.91	0	3.22	64	0	9.142858	63	0	1
201068	3.49	0	3.49	1	0	0.1428571	74	0	1
201069	5.45	0	5.45	0	0	0	43	0	1
201069	2.02	1	5.45	43	0	6.142857	43	0	1
201069	1.88	1	5.45	44	0	6.285714	43	0	1
201070	3.97	0	3.97	0	0	0	85	0	1
201070	3.64	0	3.97	86	0	12.28571	85	0	1
201070	3.23	0	3.97	87	0	12.42857	85	0	1
201071	3.72	0	3.72	0	0	0	38	0	1
201072	3.27	0	3.27	28	0	4	73	0	1
201075	4.13	0	4.13	2	0	0.2857143	69	0	1
201075	3.17	0	4.13	69	0	9.857142	69	0	1
201075	3.58	0	4.13	70	0	10	69	0	1
201076	2.86	0	2.86	2	0	0.2857143	17	0	1
201076	2.29	1	2.86	18	0	2.571429	17	0	1
201077	4.03	0	4.03	0	0	0	68	0	1
201078	2.69	0	2.69	0	0	0	53	0	1
201079	4.42	0	4.42	0	0	0	62	0	1
201079	4.12	0	4.42	63	0	9	62	0	1
201080	4.87	0	4.87	0	0	0	74	0	1
201081	3.3	0	3.3	0	0	0	75	0	1
201081	2.32	1	3.3	76	0	10.85714	75	0	1
201082	3.99	0	3.99	0	0	0	70	0	1
201082	1.97	1	3.99	80	0	11.42857	70	0	1
201082	2.37	1	3.99	81	0	11.57143	70	0	1
201083	3.9	0	3.9	0	0	0	86	0	1
201083	4.53	0	3.9	86	0	12.28571	86	0	1
201084	2.51	1	2.51	0	0	0	67	0	1
201085	2.14	1	2.14	0	0	0	35	0	1
201086	4.72	0	4.72	0	0	0	87	0	1
201087	4.84	0	4.84	0	0	0	52	0	1
201087	4.18	0	4.84	53	0	7.571429	52	0	1
201088	4.83	0	4.83	0	0	0	56	0	1
201088	4.72	0	4.83	57	0	8.142858	56	0	1
201088	4.56	0	4.83	58	0	8.285714	56	0	1
201089	3.81	0	3.81	0	0	0	69	0	1
201090	4.96	0	4.96	29	0	4.142857	74	0	1
201091	3.95	0	3.95	0	0	0	37	0	1
201092	4.08	0	4.08	0	0	0	68	0	1
201093	3.14	0	3.14	0	0	0	24	0	1
201093	2.51	1	3.14	24	0	3.428571	24	0	1
201094	4.52	0	4.52	0	0	0	68	0	1
201095	4.49	0	4.49	0	0	0	33	0	1
201096	3.28	0	3.28	0	0	0	84	0	1
201097	4.55	0	4.55	0	0	0	49	0	1
201098	4.3	0	4.3	0	0	0	47	0	1
201099	4.93	0	4.93	0	0	0	96	0	1
201099	4.29	0	4.93	0	0	0	96	0	1
201099	2.97	0	4.93	97	0	13.85714	96	0	1
201100	2.75	0	2.75	14	0	2	24	0	1
201100	2.3	1	2.75	24	0	3.428571	24	0	1
201101	3.03	0	3.03	0	0	0	64	0	1
201102	2.12	1	2.12	0	0	0	76	0	1
201103	2.73	0	2.73	0	0	0	63	0	1
201103	2.61	0	2.73	64	0	9.142858	63	0	1
201104	4.09	0	4.09	0	0	0	56	0	1
201104	2.76	0	4.09	56	0	8	56	0	1
201105	4.82	0	4.82	0	0	0	60	0	1
201105	4.76	0	4.82	61	0	8.714286	60	0	1
201106	4.81	0	4.81	0	0	0	88	0	1
201107	4.77	0	4.77	0	0	0	72	0	1
201108	3.79	0	3.79	0	0	0	44	0	1
201109	3.19	0	3.19	0	0	0	78	0	1
201110	3.71	0	3.71	0	0	0	80	0	1
201111	3.46	0	3.46	0	0	0	72	0	1
201111	2.93	0	3.46	73	0	10.42857	72	0	1
201111	2.66	0	3.46	74	0	10.57143	72	0	1
201112	5.25	0	5.25	0	0	0	68	0	1
201112	5.16	0	5.25	68	0	9.714286	68	0	1
201112	5.26	0	5.25	69	0	9.857142	68	0	1
201113	3.62	0	3.62	0	0	0	95	0	1
201113	3.59	0	3.62	95	0	13.57143	95	0	1
201114	4.75	0	4.75	0	0	0	81	0	1
201114	4.56	0	4.75	81	0	11.57143	81	0	1
201114	4.47	0	4.75	82	0	11.71429	81	0	1
201115	3.96	0	3.96	0	0	0	82	0	1
201116	5.03	0	5.03	0	0	0	67	0	1
201116	4.25	0	5.03	67	0	9.571428	67	0	1
201117	5.1	0	5.1	0	0	0	19	0	1
201117	4.22	0	5.1	20	0	2.857143	19	0	1
201118	4.91	0	4.91	0	0	0	71	0	1
201118	4.64	0	4.91	71	0	10.14286	71	0	1
201119	4.22	0	4.22	0	0	0	68	0	1
201119	3.65	0	4.22	68	0	9.714286	68	0	1
201121	4.35	0	4.35	0	0	0	77	0	1
201123	4.03	0	4.03	0	0	0	24	0	1
201123	3.67	0	4.03	25	0	3.571429	24	0	1
201124	3.4	0	3.4	0	0	0	48	0	1
201124	3.48	0	3.4	49	0	7	48	0	1
201125	1.84	1	1.84	0	0	0	80	0	1
201125	2.3	1	1.84	81	0	11.57143	80	0	1
201125	2.3	1	1.84	82	0	11.71429	80	0	1
201126	2.3	1	2.3	0	0	0	84	0	1
201126	2.3	1	2.3	85	0	12.14286	84	0	1
201126	2.3	1	2.3	86	0	12.28571	84	0	1
201127	3.77	0	3.77	0	0	0	66	0	1
201128	3.94	0	3.94	0	0	0	83	0	1
201129	5.06	0	5.06	0	0	0	70	0	1
201129	3.5	0	5.06	70	0	10	70	0	1
201130	4.17	0	4.17	0	0	0	70	0	1
201130	4.37	0	4.17	71	0	10.14286	70	0	1
201131	4.72	0	4.72	0	0	0	86	0	1
201134	5.41	0	5.41	0	0	0	64	0	1
201135	3.94	0	3.94	0	0	0	55	0	1
201135	3.11	0	3.94	56	0	8	55	0	1
201136	4.55	0	4.55	0	0	0	76	0	1
201136	4.17	0	4.55	76	0	10.85714	76	0	1
201136	3.74	0	4.55	77	0	11	76	0	1
201137	4.37	0	4.37	0	0	0	67	0	1
201137	3.97	0	4.37	68	0	9.714286	67	0	1
201137	3.76	0	4.37	70	0	10	67	0	1
201138	4.42	0	4.42	2	0	0.2857143	76	0	1
201141	3.18	0	3.18	1	0	0.1428571	53	0	1
201141	1.8	1	3.18	53	0	7.571429	53	0	1
201141	2.36	1	3.18	54	0	7.714286	53	0	1
201142	2.3	1	2.3	28	0	4	79	0	1
201142	3.52	0	2.3	80	0	11.42857	79	0	1
201143	2.67	0	2.67	15	0	2.142857	80	0	1
201144	3.31	0	3.31	0	0	0	17	0	1
201145	2.82	0	2.82	0	0	0	59	0	1
201146	4.57	0	4.57	0	0	0	74	0	1
201147	3.79	0	3.79	0	0	0	53	0	1
201148	3.97	0	3.97	0	0	0	34	0	1
201148	3.89	0	3.97	35	0	5	34	0	1
201149	4.62	0	4.62	0	0	0	91	0	1
201150	4.72	0	4.72	0	0	0	63	0	1
201153	4.16	0	4.16	0	0	0	65	0	1
201153	3.36	0	4.16	65	0	9.285714	65	0	1
201153	3.31	0	4.16	66	0	9.428572	65	0	1
201154	3.21	0	3.21	0	0	0	65	0	1
201154	2.81	0	3.21	65	0	9.285714	65	0	1
201154	3.1	0	3.21	66	0	9.428572	65	0	1
201155	3.33	0	3.33	0	0	0	47	0	1
201157	2.74	0	2.74	0	0	0	42	0	1
201158	4.6	0	4.6	0	0	0	67	0	1
201159	4.39	0	4.39	0	0	0	71	0	1
201160	3.95	0	3.95	0	0	0	82	0	1
201163	3.3	0	3.3	0	0	0	79	0	1
201164	3.37	0	3.37	0	0	0	57	0	1
201165	4.74	0	4.74	0	0	0	75	0	1
201165	3.49	0	4.74	76	0	10.85714	75	0	1
201166	4.73	0	4.73	0	0	0	74	0	1
201167	4.88	0	4.88	0	0	0	77	0	1
201168	4.12	0	4.12	0	0	0	64	0	1
201169	2.89	0	2.89	0	0	0	69	0	1
201170	4.16	0	4.16	0	0	0	73	0	1
201171	5.08	0	5.08	0	0	0	50	0	1
201173	3.14	0	3.14	0	0	0	72	0	1
201174	4.23	0	4.23	0	0	0	65	0	1
201175	5.06	0	5.06	1	0	0.1428571	65	0	1
201177	4.33	0	4.33	0	0	0	81	0	1
201177	3.42	0	4.33	82	0	11.71429	81	0	1
201178	4.12	0	4.12	0	0	0	87	0	1
201178	3.65	0	4.12	87	0	12.42857	87	0	1
201178	3.74	0	4.12	88	0	12.57143	87	0	1
201179	5.07	0	5.07	0	0	0	84	0	1
201180	3.41	0	3.41	0	0	0	75	0	1
201181	3.55	0	3.55	3	0	0.4285714	78	0	1
201182	3.7	0	3.7	0	0	0	84	0	1
201183	4.25	0	4.25	0	0	0	51	0	1
201183	3.98	0	4.25	51	0	7.285714	51	0	1
201183	3.98	0	4.25	52	0	7.428571	51	0	1
201184	4.38	0	4.38	0	0	0	58	0	1
201184	3.69	0	4.38	59	0	8.428572	58	0	1
201185	4.06	0	4.06	0	0	0	50	0	1
201186	3.01	0	3.01	0	0	0	70	0	1
201188	2.3	1	2.3	0	0	0	51	0	1
201189	3.5	0	3.5	0	0	0	84	0	1
201190	4.11	0	4.11	0	0	0	74	0	1
201191	4.52	0	4.52	0	0	0	53	0	1
201192	3.78	0	3.78	0	0	0	44	0	1
201193	4.57	0	4.57	7	0	1	54	0	1
201195	4.1	0	4.1	0	0	0	71	0	1
201196	4.64	0	4.64	0	0	0	54	0	1
201197	4.74	0	4.74	0	0	0	66	0	1
201198	5.28	0	5.28	0	0	0	55	0	1
201199	3.59	0	3.59	0	0	0	65	0	1
201200	3.88	0	3.88	0	0	0	55	0	1
201201	5.18	0	5.18	0	0	0	81	0	1
201202	4.58	0	4.58	0	0	0	58	0	1
201203	4.56	0	4.56	18	0	2.571429	29	0	1
201204	4.59	0	4.59	0	0	0	82	0	1
201205	3.39	0	3.39	0	0	0	70	0	1
201206	5.04	0	5.04	0	0	0	85	0	1
201207	3.53	0	3.53	0	0	0	72	0	1
201209	3.96	0	3.96	0	0	0	55	0	1
201210	4.86	0	4.86	0	0	0	59	0	1
201212	4.22	0	4.22	0	0	0	54	0	1
201213	4.58	0	4.58	0	0	0	77	0	1
201214	3.64	0	3.64	0	0	0	70	0	1
201215	3.33	0	3.33	0	0	0	77	0	1
201217	4.9	0	4.9	0	0	0	69	0	1
201218	3.68	0	3.68	0	0	0	64	0	1
201219	4.48	0	4.48	0	0	0	90	0	1
201220	4.94	0	4.94	0	0	0	76	0	1
201221	3.55	0	3.55	0	0	0	76	0	1
201222	3.94	0	3.94	0	0	0	73	0	1
201225	3.12	0	3.12	6	0	0.8571429	22	0	1
201225	2.81	0	3.12	23	0	3.285714	22	0	1
201226	4.74	0	4.74	4	0	0.5714286	55	0	1
201227	4.57	0	4.57	0	0	0	67	0	1
201228	2.68	0	2.68	7	0	1	22	0	1
201231	3.71	0	3.71	0	0	0	81	0	1
201232	3.65	0	3.65	0	0	0	71	0	1
201232	3.37	0	3.65	71	0	10.14286	71	0	1
201232	2.27	1	3.65	73	0	10.42857	71	0	1
201233	1.7	1	1.7	0	0	0	64	0	1
201234	4.51	0	4.51	0	0	0	60	0	1
201235	2.53	1	2.53	0	0	0	83	0	1
201236	4.97	0	4.97	0	0	0	79	0	1
201237	3.46	0	3.46	0	0	0	67	0	1
201237	2.9	0	3.46	67	0	9.571428	67	0	1
201237	2.91	0	3.46	68	0	9.714286	67	0	1
201238	5.57	0	5.57	0	0	0	74	0	1
201238	4.55	0	5.57	74	0	10.57143	74	0	1
201238	4.4	0	5.57	75	0	10.71429	74	0	1
201239	4.09	0	4.09	0	0	0	67	0	1
201240	4.67	0	4.67	0	0	0	42	0	1
201242	4.03	0	4.03	0	0	0	62	0	1
201243	3.89	0	3.89	0	0	0	75	0	1
201244	3.99	0	3.99	0	0	0	74	0	1
201245	4.08	0	4.08	0	0	0	66	0	1
201248	4.68	0	4.68	0	0	0	70	0	1
201249	4.29	0	4.29	0	0	0	61	0	1
201250	3.8	0	3.8	0	0	0	76	0	1
[truncated: 3,577 more rows]
