# Supplementary material for: Modeling of In-Utero and Intra-Partum Transmissions to Evaluate the Efficacy of Interventions for the Prevention of Perinatal HIV
Source: PLoS One. 2015 May 19;10(5):e0126647. doi: 10.1371/journal.pone.0126647 (PMC4438074; doi:10.1371/journal.pone.0126647)
Supplement: S2 Dataset — (CSV) [file pone.0126647.s002.csv]

id	y	vlinc	durzw
200001	0	2.82	3.43
200002	0	3.28	8
200003	0	4	9
200004	0	5.18	4
200005	0	4.73	10.57
200006	0	4.05	10.71
200007	0	4.37	10.29
200008	0	4.62	7
200009	0	4.72	7.14
200010	0	4.2	7.86
200011	0	3.86	9.14
200012	0	5.19	8
200013	0	3.75	10
200014	0	4.1	9.43
200015	0	3.75	9.71
200016	0	4.42	5.86
200017	0	4.21	11.86
200018	0	3.71	7.86
200019	0	4.91	5.86
200020	0	4.4	6
200022	0	4.73	9.43
200023	0	5.16	14
200024	0	5.37	9.14
200025	0	2.33	5.43
200026	0	5.94	3.86
200027	0	4.91	10.43
200028	0	2.47	8.14
200029	0	3.82	10
200030	0	4.07	10.71
200031	0	3.65	11.14
200032	0	3.42	4.71
200033	0	4.61	15
200034	0	3.45	12.71
200035	0	4.73	10.14
200036	0	5.27	9.86
200037	0	3.62	8.14
200038	0	2.67	8
200039	0	3.66	6
200040	0	4.95	10.57
200041	0	3.59	10.29
200042	0	5.06	10.29
200043	0	3.37	2.14
200044	0	2.22	4.14
200045	0	1.86	7.71
200046	0	3.4	2.14
200047	0	3.37	4.29
200048	0	3.92	8
200049	0	3.04	10.14
200051	0	4.7	10.29
200052	0	4.04	12
200053	0	2.3	8.57
200054	0	2.95	10.71
200055	0	5.45	13.43
200056	0	4	5.43
200057	0	4.72	11.29
200058	0	4.6	12.43
200059	0	3	11.14
200060	0	5.07	6.43
200061	0	2.93	8
200062	0	3.76	5.29
200063	0	2.69	12.43
200064	0	3.18	5.14
200065	0	3.23	9.71
200066	0	4.83	9.43
200067	0	3.13	3.14
200068	0	3.29	5.57
200069	0	3.01	13.14
200070	0	3.49	7.29
200071	0	4.92	10.43
200072	0	4.99	6.14
200073	0	2.66	7.71
200074	0	4.62	11.57
200075	0	3.2	10.86
200077	0	3.59	2.43
200078	0	3.5	8.57
200079	1	4.73	8.14
200080	0	2.6	8.43
200081	0	3.69	9.43
200082	0	5.33	11
200083	0	2.94	9.86
200084	0	3.63	11.29
200085	0	2.3	5
200086	0	2.57	7
200087	0	4.14	9.71
200088	0	4.23	11
200089	0	2.3	6.43
200090	0	3.67	7.29
200091	0	4.42	4.43
200092	0	2.44	4.14
200093	0	3.12	8.57
200094	0	5.14	2.71
200095	0	3.5	12.43
200096	1	4.8	9.71
200097	0	4.42	7
200098	0	4.44	8.86
200099	0	5.23	9.71
200100	0	3.22	10.43
200101	0	5.33	12.14
200102	0	5.67	9.43
200103	0	1.73	7.57
200104	0	5.2	12
200105	0	3.51	4.57
200106	0	2.57	4.71
200107	0	3.73	9
200110	0	3.8	7.57
200111	0	4.93	9.86
200112	0	4.21	9.71
200113	0	2.3	10.71
200114	0	4.63	11.86
200115	0	1.55	6.43
200116	0	3.56	10.57
200117	0	3.48	6
200118	0	2.18	6.14
200119	0	2.6	8.71
200120	0	4.19	10.86
200121	0	3.18	10
200123	0	5.25	7.43
200124	0	2.93	9
200125	0	4.56	6.71
200126	0	4.57	9.71
200127	0	4.07	8.71
200128	0	3.9	15.14
200129	0	3.94	25.29
200130	0	3.2	23.86
200131	0	4.06	11
200132	0	3.44	2.86
200133	0	4.12	8.57
200134	0	4.45	8.71
200135	0	3.66	6.57
200136	0	3.26	13.71
200137	0	5.26	11.57
200138	0	3.1	7.71
200139	0	3.73	4.71
200140	0	4.27	8.29
200141	0	4.91	9.86
200142	0	4.21	11.43
200143	0	4.8	10.86
200144	1	5.11	9.57
200145	0	4.09	5
200146	0	4.3	7.29
200147	0	3.34	11
200148	0	5.09	4.71
200149	0	5.24	12.71
200150	0	4.83	5
200151	0	3.79	2.86
200152	0	4.14	13.57
200153	0	2.66	7
200154	0	4.95	6
200155	0	4.16	6
200156	0	4.25	5.86
200157	0	3.16	3.86
200158	0	4.88	7.14
200159	0	4.75	3.57
200160	0	5.32	7.29
200161	0	4.42	5.86
200162	0	3.44	17
200163	0	3.55	5.29
200164	0	3.05	10.14
200165	0	3.76	4.29
200166	0	3.97	1.86
200167	0	3.79	12.29
200168	0	2.61	8.43
200169	0	3.74	5.71
200170	0	3.68	4
200171	0	4.06	7
200172	0	4.48	3.29
200173	0	4.88	5.86
200174	0	4.53	6.14
200175	0	3.7	6
200176	0	4.92	8.57
200178	0	4.85	10.57
200179	0	2.94	10.14
200180	0	2.5	4
200181	0	3.7	6.29
200182	0	4.16	11.43
200183	0	4.69	11.57
200184	0	2.91	9.57
200185	0	4.02	10.14
200186	0	4.27	9.57
200187	0	4.54	9.14
200188	0	4.39	8.71
200189	0	3.02	11
200190	0	4.72	10.86
200191	0	3.92	11.29
200192	0	4.73	6.43
200193	0	5.02	4.57
200194	0	3.57	5.86
200195	0	4.47	4.86
200196	0	3.14	6.14
200197	0	4	5.43
200198	0	2.84	8.43
200199	0	3.59	10
200200	0	5.31	11.43
200201	0	3.08	8.71
200202	0	4.78	10.43
200203	0	2.3	4.43
200204	0	3.83	9.14
200205	0	3.62	13.43
200206	0	3.45	11
200207	0	3.05	7.57
200208	0	4.54	7.29
200209	0	2.3	9.71
200210	0	4.33	12.71
200211	0	4.27	11.57
200212	0	4.7	10.14
200213	0	2.9	12.57
200214	0	3.69	12.43
200215	0	4.63	12.71
200217	0	2.87	7.57
200218	1	5.87	7.57
200220	0	3.24	11
200221	0	3.34	6.57
200222	0	2.3	5
200223	0	2.3	6.57
200224	0	2.65	5.71
200225	0	4	9
200226	0	4.18	8.57
200227	0	3.27	11.71
200228	0	2.84	9.14
200229	0	3.11	3.14
200230	0	2.92	10.86
200231	0	3.68	2.86
200232	0	3.65	9.29
200233	0	4.04	9.29
200234	0	4.77	12
200235	0	4.73	5.86
200236	0	4.56	5.14
200237	0	4.55	7.86
200238	0	2.9	6
200239	0	2.93	10.43
200240	0	3.55	10.43
200241	0	4.05	7.43
200242	0	3.82	12.14
200243	0	3.39	11
200244	0	3	3.86
200245	0	4.74	8.14
200246	0	3.77	10.14
200247	0	3.87	11.57
200248	0	2.71	9.29
200249	0	4.64	13
200250	0	3.6	8.29
200251	0	5.11	2
200252	0	3.51	4.29
200253	0	3.43	6
200254	0	1.33	3.14
200255	0	2.6	10.86
200256	0	3.82	11
200257	0	5.04	5.71
200258	0	5.14	8.29
200259	0	2.3	2.86
200260	0	4.93	6.57
200261	0	3.28	7.43
200262	0	3.46	7
200263	0	3.51	8.71
200264	0	3.84	7
200265	0	3.84	6.29
200266	0	3.37	3.57
200267	0	4.98	6.57
200268	0	4.99	6.29
200269	0	3.1	13
200270	0	5.44	9.71
200271	0	5.06	5.71
200272	0	4.56	7.14
200273	0	3	8.29
200274	0	4.81	9
200275	0	3.41	5
200276	0	4.48	7.71
200277	0	5	11.71
200279	0	5.24	12.43
200280	0	3.82	8.71
200281	0	5.58	7.14
200282	0	4.74	9
200283	0	4.52	9.71
200285	0	4.62	12.57
200286	0	4.74	11
200287	0	2.07	12.86
200288	0	3.49	9
200289	0	2.87	8
200290	0	3.18	9.29
200291	0	4.67	10.57
200292	0	4.1	10.29
200293	0	3.63	8.29
200294	0	4.83	5.14
200295	0	4.66	10
200296	0	2.63	10.29
200297	0	4.74	11
200298	0	4.37	7.29
200299	0	4.85	11.43
200300	0	4.09	9.57
200301	0	3.88	9.86
200302	0	4.89	9.428572
200303	0	3.46	11
200304	0	4.71	10.43
200305	0	3.6	6.71
200306	0	4.37	10.71
200307	0	3.51	7
200308	0	3.58	11.57
200309	0	2.45	9.86
200310	0	3.74	10.71
200312	0	4.17	8.71
200313	0	4.13	9.71
200314	0	5.79	12.14
200315	0	4.22	6
200317	0	4.6	11.57
200318	0	4.6	10.43
200319	0	2.3	6.71
200320	0	3.32	13.57
200321	0	3.66	6.29
200322	0	3.22	4.43
200323	0	4.66	13.43
200324	0	3.8	6.57
200325	0	3.24	5.29
200326	0	2.24	9.71
200327	0	5.29	9.43
200328	0	4.75	13.14
200329	0	2.8	9.29
200330	0	2.77	11.29
200331	1	4.77	9.29
200333	0	5.14	13.86
200334	0	5.85	10.14
200335	0	3.7	10.29
200337	0	4.91	7.43
200338	0	4.62	6.86
200339	0	2.6	2.57
200340	0	2.1	7.43
200341	0	4.63	11.14
200342	0	4.12	12.86
200344	0	4.72	11
200345	0	4.1	11
200346	0	4.34	14.86
200348	0	3.96	7.29
200349	0	2.83	8.29
200350	0	3.76	6.29
200351	0	5.02	9.43
200352	0	4.34	8.43
200354	0	3.36	8.14
200355	0	4.68	7.43
200356	0	3.71	11.71
200357	0	4.49	10.29
200358	0	4.74	9.43
200359	0	4.82	6
200360	0	3.41	5
200361	0	5.45	7.14
200362	0	3.63	4.29
200363	0	2.3	7.57
200364	0	2.41	3.14
200365	0	4.47	5.14
200366	0	4.9	3.71
200367	0	3.9	8.57
200368	1	6.15	3
200369	0	4.89	9.86
200370	0	4.5	11
200371	0	3.41	11.43
200372	0	3.85	12.86
200373	0	1.7	2.14
200374	0	3.51	12
200375	0	3.82	11
200376	0	3.69	9
200377	0	4.03	14.57
200378	0	4.45	10.71
200379	0	4.57	6.86
200380	0	3.14	7.14
200381	0	3.92	11.29
200382	0	4.57	12
200383	0	3.82	10.57
200384	0	3.48	10.14
200385	0	4.28	3.43
200386	0	3.81	9
200387	0	3.75	14.86
200388	0	3.76	6.14
200389	0	4.24	11
200390	0	3.58	6.29
200391	0	4.34	10.57
200392	0	4.84	12.14
200393	0	3.48	10.86
200394	0	5.47	12
200395	0	4.53	11.86
200396	0	3.58	12.71
200398	0	2.6	6.86
200399	0	4.1	12.71
200400	0	3.62	10.86
200401	0	3.72	11.86
200403	0	4.99	8.86
200404	0	3.35	2.29
200405	0	4.95	7.71
200406	0	4.41	4.71
200407	0	5.22	1.86
200408	0	5.36	10.57
200409	0	4.28	9.86
200410	0	2.11	11.14
200411	0	2.82	8.57
200412	0	2.1	10.86
200413	0	2.4	9.71
200414	0	3.58	8.86
200415	0	5.17	11.86
200416	0	4.29	9.43
200417	0	5.29	10.57
200418	0	4.55	11.43
200419	0	3.51	12.43
200420	0	4.45	4.86
200421	0	3.87	11.14
200422	0	4.8	5
200423	0	1.94	9.57
200424	0	4.47	8.57
200425	0	3.05	2.71
200426	0	5.07	11.14
200427	0	3.99	14.86
200428	0	3.98	6.71
200429	0	4.8	8.29
200430	0	3.74	9
200431	0	4.73	10.71
200432	0	3.14	9.86
200434	0	3.01	5.29
200435	0	5.09	10.14
200436	0	4.13	11.86
200437	0	5.16	2.86
200438	0	4.95	8
200439	0	3.98	8.43
200440	0	3.43	12.57
200442	0	2.6	9.71
200443	0	3.84	6.57
200444	0	2.82	10.71
200445	0	1.84	9
200446	0	3.08	7.14
200447	0	4.89	5.57
200448	0	3.35	10.86
200449	0	3.19	9.57
200450	0	4.03	12.14
200451	0	3.17	7.29
200452	0	3.79	10.29
200453	0	4.36	10
200454	0	4.41	11.43
200456	0	4.66	12
200457	0	4.87	9.29
200458	0	3.21	3.14
200459	1	4.5	5.71
200460	0	3.29	3.43
200461	0	4.78	8.29
200462	0	4.09	8
200463	0	3.19	5.29
200464	0	4.41	10.86
200465	0	4.22	14.14
200466	0	4.68	13.43
200467	0	5.35	10.57
200468	0	3.95	12
200469	0	3.02	9.43
200470	0	4.75	12
200471	0	4.13	10.86
200472	0	5.46	3.57
200473	1	5.65	3
200474	0	5.57	4
200475	0	5.08	8.71
200476	0	4.13	12.29
200477	0	3.77	9.29
200478	0	3.84	9.86
200479	0	2.85	12
200480	0	3.66	8.57
200481	0	3.3	4.71
200482	0	3.51	13.29
200483	0	4.68	13
200484	0	4.37	12.86
200485	0	4.19	6.71
200486	0	4.57	10.86
200487	0	4.63	8
200488	0	4.44	9.29
200489	0	3.02	12.71
200490	0	4.2	4
200491	0	4.43	3.71
200492	0	3.41	8.29
200493	0	3.21	10.43
200494	0	4.65	13.14
200495	0	4.65	12.29
200496	0	4.1	10
200497	0	4.51	9.86
200498	0	3.87	11.43
200499	0	4.84	4.43
200500	0	5.16	3.71
200501	0	4.97	10.57
200502	0	4.19	7.29
200503	0	3.56	12.29
200504	0	4.08	11.43
200505	0	4.16	13
200506	0	4.91	9.57
200507	0	2.91	7.43
200508	0	4.7	7.86
200510	0	4.41	8.43
200511	0	3.48	8.43
200512	0	5	7.14
200513	0	5.1	8.29
200515	0	3.65	11
200516	0	3.97	5.14
200517	0	4.17	2.14
200518	0	3.48	7.86
200519	0	2.75	11
200520	0	3.87	8.71
200521	0	4.33	8
200522	0	2.89	8.57
200523	0	4.56	9.57
200525	0	3.74	12.86
200526	0	3.63	9.86
200527	0	2.3	10
200528	0	3.87	11.43
200529	0	3.99	12
200530	0	4.69	10.86
200531	0	4.49	10.57
200532	0	5.26	10.86
200533	0	4.98	11.14
200534	0	4.03	9.71
200535	0	3.41	2.43
200536	0	4.91	4.29
200537	0	4.28	4.14
200539	0	5.3	4.71
200540	0	4.81	2.71
200541	0	3.98	4.57
200542	0	4.03	11.57
200543	0	3.95	11
200545	0	4.28	12.14
200547	0	4.59	11.29
200548	0	3.12	9.86
200549	0	4	10.29
200550	0	4.92	8.43
200551	0	4.91	4
200552	0	4.34	5
200553	0	2.83	8.86
200554	0	3.71	10.14
200555	0	3.78	4.86
200556	0	5.49	9
200557	0	4.95	3.71
200558	0	5.41	10.43
200559	0	4.78	11.43
200560	0	2.08	10.57
200561	0	3.37	9.57
200563	0	4.4	10.86
200564	0	2.97	5
200565	0	4.31	10.29
200566	0	5.22	11.86
200568	0	4.73	10.86
200569	0	2.62	10.43
200570	0	4.34	10.29
200571	0	4.65	11.29
200572	0	5.21	8.57
200573	0	3.83	7.29
200574	0	3.59	11.57
200575	0	3.96	7.71
200576	0	4.16	12.29
200577	0	4.67	2.14
200578	0	2.49	11.29
200579	0	2.87	10
200580	0	5.01	11
200581	0	3.34	4.43
200582	0	5.05	11.14
200583	0	2.73	9
200584	0	5.14	3.86
200585	0	3.23	10
200586	0	4.82	4.43
200587	0	3.03	7.71
200588	0	2.43	11
200589	0	3.85	8.71
200590	0	3.46	11
200591	0	2.26	13.71
200592	0	2.3	10.29
200593	0	5.01	11.14
200594	0	4.69	9.29
200601	0	3.73	4.71
200602	0	4.45	3.71
200603	0	4.33	4.86
200604	0	4.44	8
200605	0	4.38	4.71
200606	0	3.05	5.14
200607	0	4.79	6.86
200608	0	2.17	9.14
200609	0	4.17	8.71
200610	0	4.74	2.71
200611	0	3.33	3.86
200613	0	3.39	9.86
200614	0	4.53	8.86
200615	0	3.09	6
200616	0	4.57	12
200618	0	4.69	5.43
200619	0	4.62	9.57
200620	0	4.15	10.14
200621	0	3.8	2.57
200622	0	3.25	11.43
200623	0	4.75	9.29
200625	0	4.24	11
200626	0	1.68	2
200627	0	4.8	10.43
200628	0	5.49	10.71
200629	0	4.39	8.86
200630	0	2.85	12.86
200631	0	3.52	6.71
200632	0	4.13	10.71
200633	0	4.41	9.86
200634	0	3.64	14.14
200635	0	3.69	8.14
200636	0	4.27	11.86
200637	0	2.84	7.43
200638	0	3.93	2.86
200639	0	4.02	9.57
200640	0	5.6	10
200641	0	5.53	9
200642	0	4.91	10.29
200643	0	4.22	9
200644	0	5.14	10.71
200645	0	5.85	7.57
200646	0	5.2	8.29
200647	0	2.84	10.43
200648	0	2.91	4.71
200649	0	4.34	14.43
200650	0	3.92	5.86
200651	0	4.53	11.86
200652	0	4.94	6.86
200653	0	5.67	10.86
200654	0	4.32	11.29
200655	0	4.25	9.86
200656	0	4.4	10.29
200657	0	4.88	8.86
200658	0	4.49	10.71
200659	0	5.03	5.71
200660	0	3.74	12
200661	0	4.67	5.43
200662	0	4.66	12.29
200663	0	4.9	10.57
200664	0	4.69	9.71
200665	0	3.92	7.43
200666	0	4.26	10.57
200667	0	3	5.29
200668	0	3.78	11.86
200669	0	2.39	10.43
200670	0	4.09	9.71
200671	0	3.8	13
200673	0	5.02	10.86
200674	0	4.2	9.86
200675	0	3.05	9
200676	0	3.76	5.86
200677	0	2.63	9.86
200678	0	4.04	10
200679	0	3.53	9.43
200680	0	3.91	5.71
200681	0	4.05	14.14
200682	0	5	12.71
200683	0	4.42	10.43
200684	0	4.8	11.43
200685	0	4.46	10
200686	0	4.6	5.43
200687	0	5.52	11
200688	0	4.39	8.71
200689	0	5.07	11.43
200690	0	5.14	9.86
200691	0	4.25	11.14
200692	0	4.7	11.29
200693	0	4.08	10.43
200694	0	4.51	9.86
200695	0	5.38	7.43
200696	0	4.46	7.14
200698	0	3.85	14
200699	0	4.21	9
200700	0	4.76	12.57
200701	0	3.16	10.43
200702	0	2.3	9
200703	0	3.7	6
200704	0	2.97	3.43
200705	0	2.3	5.43
200706	0	2.45	4.86
200707	0	5.13	8.29
200708	0	4.03	8
200709	0	4.28	12
200710	0	3.81	11.57
200711	0	4.11	11.14286
200712	0	3.99	10.57
200713	0	2.53	9
200715	0	4.78	13.14
200716	0	3.86	11
200717	0	4.21	11.71
200718	0	4.23	8.29
200719	0	3.86	3.57
200720	0	2.95	10.29
200721	0	5.14	10.71
200722	0	3.79	12
200723	0	2.3	3.14
200724	0	4.87	7.14
200725	0	3.64	9
200726	0	3.44	7.71
200727	0	4.54	7.71
200728	0	4.72	9.86
200729	0	6.17	10.14
200730	0	4.2	10
200731	0	3.67	6
200732	0	3.35	9.86
200733	0	2.6	6.86
200734	0	3.28	9.43
200735	0	4.09	10
200736	0	4.31	13.86
200737	0	2	8.43
200738	0	3.18	10.29
200739	0	3.27	13.29
200741	0	3.43	10
200742	0	4.29	7.57
200743	0	3.42	8.71
200744	0	5.39	8
200745	0	3.36	12
200746	0	4.52	2.57
200747	0	5.17	7.43
200748	0	3.57	14.29
200749	0	4.81	11.14
200750	0	4.09	7.86
200751	0	3.59	5.29
200752	0	5.04	8.29
200753	0	3.97	11.29
200754	0	4.89	8
200755	0	3.86	10
200757	0	3.15	7.29
200758	0	4.65	8.29
200759	0	4.96	8.43
200760	0	4.89	9.29
200761	0	3.89	5
200762	0	3.65	12
200763	0	5.47	6
200764	0	3.75	10.43
200765	0	4.44	6.57
200766	0	3.97	10.29
200767	0	5.03	11.57
200768	0	5.15	5
200769	0	4.3	8.29
200770	0	4.15	7.57
200771	0	3.21	4.71
200772	0	4.5	3.43
200773	0	4.24	9.86
200774	0	3.62	2
200775	0	5.55	12.43
200776	0	5.24	9.14
200777	0	2.3	9.86
200778	0	4.25	10.71
200779	0	3.07	9.14
200780	0	4.11	9.43
200781	0	3.82	10.29
200782	0	5.3	10
200783	0	2.32	10.71
200784	0	2.58	7.71
200785	0	3.31	10.71
200786	0	3.28	2.43
200787	0	3.05	11.71
200788	0	3.08	6.14
200789	0	4.22	12
200790	0	2.02	8.43
200791	0	3.93	13.29
200792	0	3.19	10.14
200793	0	3.34	8.14
200794	0	3.67	9.14
200795	0	4.67	10.71
200796	0	3.78	7.71
200797	0	4.32	5
200798	0	4.01	6.57
200799	0	2.52	6.57
200800	0	2.83	14.14
200801	0	4.92	11.43
200802	0	3.76	13.43
200804	0	5.08	9.29
200805	0	4.88	10.29
200806	0	3.88	12.43
200807	0	4.16	6.71
200808	0	4.61	12.14
200809	0	4.01	9
200810	0	2.29	10.29
200811	0	2.3	8.57
200812	0	2.3	5.86
200813	0	5.22	12.71
200814	0	3.71	12
200815	1	2.92	9.86
200816	0	4.21	11.43
200817	0	5.6	10
200818	0	3.66	9
200819	0	4.96	1.86
200820	0	5.02	8.29
200821	0	4.8	10
200822	0	5.23	10
200823	0	3.06	12
200824	0	3.2	4
200825	0	2.49	8.71
200826	0	4.39	8.86
200827	0	5.01	6.14
200828	0	4.18	9.29
200829	0	3.4	13.14
200830	0	2.82	6.29
200831	0	4.77	6.57
200832	0	2.35	5.43
200833	0	4.98	8.86
200834	0	3.17	11.71
200835	0	3.47	7.86
200836	0	2.34	7
200837	0	4.7	13
200838	0	3.94	6.71
200839	0	3.67	11
200840	0	2.72	6.57
200841	0	4.18	7
200842	0	4.4	9.86
200843	0	4.36	10.86
200845	0	4.57	4.71
200846	0	4.99	11.86
200847	0	4.56	11.86
200848	0	4.67	10.71
200849	0	3.03	10.14
200850	0	2.53	9.71
200851	0	3.65	11.43
200854	0	2.39	8.71
200855	0	5.02	11
200856	0	3.09	6.71
200857	0	2.86	10.57
200858	0	3.15	9.29
200859	0	3.89	11.43
200860	0	4.08	9.57
200861	0	2.69	2.71
200862	0	3.44	8.57
200863	1	4.13	5.29
200864	0	3.44	6.86
200865	0	4.4	10.14
200866	0	4.83	13.14
200867	0	4.15	13
200868	0	3.52	7.43
200869	0	4.06	11
200870	0	3.72	11.86
200871	0	3.74	8.57
200872	0	4.29	6.71
200873	1	4.57	9
200874	0	4.6	4.86
200875	0	3.29	10.43
200876	0	4.92	3.57
200877	0	4.44	11
200878	0	5.06	9.29
200879	0	4.56	10.29
200880	0	3.78	11.29
200881	0	4.62	12.29
200882	0	4.18	10.14
200883	0	4.08	9.14
200884	0	3.21	10.71
200885	0	4.48	6.71
200886	0	2.2	6.29
200887	0	3.97	7.71
200888	0	4.81	2.71
200889	0	5.28	25
200890	0	4.84	9.71
200891	0	3.67	10
200892	0	4.94	8.43
200893	0	4.07	11.71
200894	0	3.93	11.57
200895	0	4.78	9.86
200896	0	3.5	12.43
200897	0	3.86	10.86
200898	0	4.03	15.57
200899	0	4.24	11
200900	0	5.02	9.86
200901	0	4.43	13.43
200902	0	4.88	9.57
200903	0	2.84	10.71
200904	0	4.75	5.14
200905	0	4.16	10.86
200907	0	2.31	7.71
200908	0	4.2	10.43
200910	0	2.3	7.29
200911	0	4	8.71
200912	0	4.19	11.14
200913	0	4	4
200914	0	2.94	8.57
200915	0	5.01	6
200916	0	4.92	10.57
200917	0	2.73	12.43
200918	0	4.36	14.14
200919	0	3.92	11.43
200920	0	3.2	12.71
200921	0	3.39	4.14
200922	0	4.82	13.43
200923	0	4.06	4.71
200924	0	5.71	10.71
200925	0	4.98	8.43
200926	0	2.88	8.29
200927	0	3.49	11.29
200928	0	2.34	5.14
200929	0	4.47	11.14
200931	0	2.3	9.71
200932	0	3.56	9.29
200933	0	4.58	8.57
200934	0	2.45	11.86
200935	0	3.3	11
200936	0	4.03	9.57
200937	0	2.3	3.43
200938	0	3.74	11
200939	0	3.9	8.43
200940	0	4.99	9.14
200941	0	4.33	9
200942	0	4.31	10.14
200943	0	4.82	8.86
200944	0	5.04	8.86
200945	0	5.49	8.71
200946	0	3.56	8.86
200947	0	4.52	10
200948	0	4.78	5.86
200950	0	3.19	5.29
200951	0	3.5	11.86
200952	0	3.97	9
200953	0	3.02	11.29
200954	0	2.3	8.86
200955	0	2.04	10.14
200956	0	2.51	1.86
200957	0	5.08	11.71
200958	0	4.36	12.29
200959	0	4.01	9.71
200960	0	4.53	7.29
200961	0	3.55	2.14
200962	0	3.1	10.29
200963	0	4.41	9.14
200964	0	5.64	13.29
200965	0	4.93	12.29
200966	0	3.08	12.14
200967	0	3.28	7.71
200968	0	3.66	9.57
200969	0	4.84	9.29
200970	1	5.76	5.29
200971	0	3.44	9.71
200972	0	5.04	11.43
200973	0	5.1	11.43
200974	0	5.27	11.14
200975	0	3.49	12.14
200976	0	4.64	8.86
200977	0	3.12	12.43
200978	0	4.75	10
200980	0	1.93	3.71
200981	0	3.66	7.43
200982	0	3.91	11.43
200983	0	2.7	8.71
200984	0	3.84	7.71
200985	0	4.06	6.71
200987	0	3.88	11.14
200988	0	3.93	10.86
200990	0	3.29	8.57
200991	0	6.02	4
200992	0	3.74	7.86
200993	0	4.45	9
200995	0	4.89	7.57
200997	0	3.29	10.86
200999	0	4.66	9.86
201001	0	3.71	3.57
201002	0	4.32	11.29
201003	0	3.11	5
201004	0	4.9	5.57
201005	0	4.42	5.14
201006	0	4.98	11.57
201007	0	3.37	4.86
201008	0	3.7	9.14
201009	0	4.83	7.57
201010	0	4.4	11.86
201011	0	4.23	10.57
201012	0	4.8	7.57
201013	0	4.91	9.71
201014	0	4.4	6.71
201015	0	2.3	8.29
201016	0	4.62	10
201017	0	4.44	10.29
201018	0	4.48	4.43
201019	0	2.74	11.43
201020	0	4.26	10.57
201021	0	4.68	8.14
201022	0	5.05	9.71
201023	0	4.6	10.14
201024	0	3.36	9
201025	0	3.91	10.14
201027	0	5.19	9.71
201028	0	4.66	7
201029	0	4.84	7.43
201030	0	3.68	10.71
201032	0	3.36	10.29
201033	0	2.29	10.71
201034	0	4.95	12.14
201035	0	3.82	11.43
201036	0	4.04	4.57
201037	0	3.14	9.43
201038	0	5.3	8.14
201039	1	4.78	12.29
201040	0	4.06	9.43
201043	0	3.52	10.57
201044	0	3.11	6.14
201045	0	5.52	12.57
201046	0	4.73	9.71
201047	0	3.52	11.14
201048	0	4.89	10.43
201049	0	4.18	10.57
201050	0	4.53	11.29
201051	0	4.39	8.29
201052	0	3.65	10.57
201053	0	2.43	11.43
201054	0	3.03	6
201055	0	3.7	10.29
201056	0	4.44	4
201057	0	5.59	6.71
201058	0	2.88	9.43
201059	0	4.19	12.29
201060	0	4.14	11.14
201061	0	4.18	9.43
201062	0	5.73	11
201063	0	5.09	12.57
201064	0	4.69	4.14
201065	0	4.84	6.57
201066	0	5.06	8.71
201067	0	3.22	9
201068	0	3.49	10.57
201069	0	5.45	6.14
201070	0	3.97	12.14
201071	0	3.72	5.43
201072	0	3.27	10.43
201075	0	4.13	9.86
201076	0	2.86	2.43
201077	0	4.03	9.71
201078	0	2.69	7.57
201079	0	4.42	8.86
201080	0	4.87	10.57
201081	0	3.3	10.71
201082	0	3.99	10
201083	0	3.9	12.29
201084	0	2.51	9.57
201085	0	2.14	5
201086	1	4.72	12.43
201087	0	4.84	7.43
201088	0	4.83	8
201089	0	3.81	9.86
201090	0	4.96	10.57
201091	0	3.95	5.29
201092	0	4.08	9.71
201093	0	3.14	3.43
201094	0	4.52	9.71
201095	1	4.49	4.71
201096	0	3.28	12
201097	0	4.55	7
201098	0	4.3	6.71
201099	0	4.93	13.71
201100	0	2.75	3.43
201101	0	3.03	9.14
201102	0	2.12	10.86
201103	0	2.73	9
201104	0	4.09	8
201105	0	4.82	8.57
201106	0	4.81	12.57
201107	0	4.77	10.29
201108	0	3.79	6.29
201109	0	3.19	11.14
201110	0	3.71	11.43
201111	0	3.46	10.29
201112	0	5.25	9.71
201113	0	3.62	13.57
201114	0	4.75	11.57
201115	0	3.96	11.71
201116	0	5.03	9.57
201117	0	5.1	2.71
201118	0	4.91	10.14
201119	0	4.22	9.71
201121	0	4.35	11
201123	0	4.03	3.43
201124	0	3.4	6.86
201126	0	2.3	12
201127	0	3.77	9.43
201128	0	3.94	11.86
201129	0	5.06	10
201130	0	4.17	10
201131	0	4.72	12.29
201134	0	5.41	9.14
201135	0	3.94	7.86
201136	0	4.55	10.86
201137	0	4.37	9.57
201138	1	4.42	10.86
201141	0	3.18	7.57
201142	0	2.3	11.29
201143	0	2.67	11.43
201144	0	3.31	2.43
201145	0	2.82	8.43
201146	0	4.57	10.57
201147	0	3.79	7.57
201148	0	3.97	4.86
201149	0	4.62	13
201150	0	4.72	9
201153	0	4.16	9.29
201154	0	3.21	9.29
201155	0	3.33	6.71
201157	0	2.74	6
201158	0	4.6	9.57
201159	0	4.39	10.14
201160	0	3.95	11.71
201163	0	3.3	11.29
201164	0	3.37	8.14
201165	0	4.74	10.71
201166	0	4.73	10.57
201167	0	4.88	11
201168	0	4.12	9.14
201169	0	2.89	9.86
201170	0	4.16	10.43
201171	0	5.08	7.14
201173	0	3.14	10.29
201174	0	4.23	9.29
201175	0	5.06	9.29
201177	0	4.33	11.57
201178	0	4.12	12.43
201179	0	5.07	12
201180	0	3.41	10.71
201181	0	3.55	11.14
201182	0	3.7	12
201183	0	4.25	7.29
201185	0	4.06	7.14
201186	0	3.01	10
201188	0	2.3	7.29
201189	0	3.5	12
201190	0	4.11	10.57
201191	0	4.52	7.57
201192	0	3.78	6.29
201193	0	4.57	7.71
201195	0	4.1	10.14
201196	0	4.64	7.71
201197	0	4.74	9.43
201198	0	5.28	7.86
201199	0	3.59	9.29
201200	0	3.88	7.86
201201	0	5.18	11.57
201202	0	4.58	8.29
201203	0	4.56	4.14
201204	0	4.59	11.71
201205	0	3.39	10
201206	0	5.04	12.14
201209	0	3.96	7.86
201210	0	4.86	8.43
201212	0	4.22	7.71
201213	0	4.58	11
201214	0	3.64	10
201215	0	3.33	11
201217	0	4.9	9.86
201218	0	3.68	9.14
201219	0	4.48	12.86
201220	0	4.94	10.86
201221	0	3.55	10.86
201222	0	3.94	10.43
201225	0	3.12	3.14
201226	0	4.74	7.86
201227	0	4.57	9.57
201228	0	2.68	3.14
201231	0	3.71	11.57
201232	0	3.65	10.14
201233	0	1.7	9.14
201234	0	4.51	8.57
201235	0	2.53	11.86
201236	0	4.97	11.29
201237	0	3.46	9.57
201238	0	5.57	10.57
201239	0	4.09	9.57
201240	0	4.67	6
201242	0	4.03	8.86
201243	0	3.89	10.71
201244	0	3.99	10.57
201245	0	4.08	9.43
201248	0	4.68	10
201249	0	4.29	8.71
201250	0	3.8	10.86
201251	0	5.21	9.29
201253	0	4.85	9.14
201255	0	4.39	3.86
201257	0	3.67	11.86
201258	0	4.89	4
201260	0	5.03	11.86
201261	0	2.25	12.29
201262	0	2.39	9.71
201263	0	3.73	11.86
201264	0	4.01	8.86
201265	0	4.96	7.71
201266	0	3.6	12.43
201267	0	4.12	11.14
201268	0	2.8	9.71
201269	0	4.1	7.29
201270	0	1.94	9.86
201271	0	4.21	11.29
201272	0	2.06	10.43
201274	0	2.5	11
201276	0	2.23	8.43
201277	0	4.72	10
201278	0	2.61	9.71
201279	0	2.87	10.86
201280	0	2.3	9.29
201281	0	3.79	11.14
201282	0	3.03	4.14
201283	0	4.73	11
201285	0	5.64	10.29
201286	0	4.55	10.71
201289	0	4.13	12.86
201290	0	4.28	8
201291	0	3.03	11.86
201293	0	3.38	11.14
201295	0	3.78	10
201296	0	2.97	4.71
201297	0	4.04	6.43
201298	0	4.58	9.57
201299	0	3.77	14.71
201301	0	2.24	14.14
201302	0	3.7	12.71
201303	0	3.59	11.29
201306	0	3.77	12.43
201307	0	4.53	10.86
201308	0	2.95	3.29
201309	0	2.92	8.71
201310	0	4.15	10.57
201311	0	3.03	10.29
201312	0	3.54	9.71
201313	0	3.9	9.29
201314	0	2.32	9.14
201315	0	4.65	10.86
201316	0	4.58	7.71
201317	0	2.3	11.29
201318	0	5.27	6
201320	0	3.56	9.86
201321	0	3.3	10.71
201322	0	3.37	9.14
201326	0	4.52	12.43
201327	0	4.64	12
201328	0	3.64	12.57
201329	0	4.69	5.71
201330	0	3.18	11.86
201333	0	3.02	10.71
201334	0	3.76	9.14
201338	0	2.25	10.14
201339	0	3.65	11
201340	0	3.14	10.57
201341	0	3.52	11.86
201343	0	3.71	12.14
201346	0	5.23	10.57
201347	0	4.09	5.57
201348	0	2.18	9.71
201349	0	4.9	11
201353	0	4.26	12.29
201354	0	2.14	11.86
201355	0	2.56	8.86
201356	0	3.86	12.86
201357	0	5.27	10.86
201360	0	4.74	10.43
201362	0	4.31	12.43
201363	0	4.08	2.14
201364	0	4.62	4.86
201367	0	4.26	9.57
201368	0	2.3	10.29
201369	0	2.54	11.71
201370	0	4.55	13.71
201372	0	2.91	8
201374	0	4.05	19.43
201375	0	2.3	10.86
201376	0	3.85	11.43
201380	0	4.65	13.86
201381	0	3.95	9.57
201382	0	3.49	7.71
201385	1	4.98	13.71
201387	0	4.01	9.43
201388	0	3.8	10.57
201389	1	3.59	7.57
201393	0	3.75	11.14
201394	0	2.87	11.14
201397	0	4.82	8.57
201398	0	3.7	6
201399	0	3.01	10.71
201402	0	4.29	6
201403	0	5.05	10.29
201404	0	4.73	11.57
201405	0	4.81	8
201406	0	4.41	10.86
201407	0	4.66	10.71
201410	0	2.41	10.71
201411	0	3.79	8.86
201413	0	4.16	11
201414	0	2.74	10.71
201415	0	4.3	8.29
201417	0	3.73	12
201418	0	3.37	7
201420	0	3.12	5.71
201422	0	4.51	8.29
201423	0	4.87	11
201424	0	4.35	11.43
201425	0	4.03	10
201426	0	4.86	11
201429	0	4.03	7.86
201430	0	3.9	10.57
201431	0	3.17	10.43
201433	0	3.96	9.86
201435	0	2.3	9.14
201438	0	4.63	9.71
201439	0	3.16	8.71
201440	0	2.88	9.14
201442	0	3.72	12.43
201443	0	4.17	10.57
201444	0	3.58	7.43
201446	0	4.89	10.14
201447	0	4.17	6.86
201449	0	4.36	5.57
201451	0	4.66	7.71
201453	0	3.21	5
201454	0	4.35	5.43
201456	0	3.11	7.14
201459	0	4.91	10.14
201460	0	3.64	7.29
201462	0	4.9	12.43
201463	0	4.23	10
201465	0	3.81	10.43
201468	0	5.07	8.86
201469	0	5.31	9.71
201471	0	3.15	10.29
201474	0	6.04	9.14
201475	0	4.83	10.86
201476	0	4.11	10.71
201478	0	4.42	5
201479	0	4.81	13.86
201481	0	4.31	11.71
201482	0	3.83	9.86
201483	1	4.6	2.29
201484	0	4.07	9.29
201485	0	2.84	7.86
201486	0	4.31	8.86
201491	0	3.62	10.14
201492	0	3.81	11.71
201496	0	4.42	10.29
201498	0	5.93	11.57
201499	0	3.34	10.57
201500	0	4.4	9.43
201501	0	3.6	11.86
201502	1	4.98	5.43
201503	0	4.15	8.71
201504	0	3.69	10
201508	0	2.98	9.14
201509	0	4.18	10.43
201510	0	5.91	9
201511	0	4	9.71
201513	0	4.88	6.86
201516	0	2.84	14
201517	0	3.67	12.29
201518	0	5.05	13.29
201520	0	4.29	6.43
201521	0	4.77	6.43
201522	1	5.51	11.29
201524	0	5.1	8.57
201525	0	4.6	9.86
201526	0	4.2	10.14
201527	0	5.3	11.43
201528	0	4.98	9.86
203535	0	3	12.29
203538	0	2.63	11.29
203539	0	4.88	10.57
203540	0	3.43	10.43
203542	0	5.34	9
203543	0	4.12	11.71
203544	0	5.73	9.14
203546	0	4.31	9.86
203547	0	1.65	10
203548	0	4.75	3.86
203549	0	4.07	9.57
203551	0	4.26	10.71
203553	0	3.6	5.14
203554	0	5.04	13.71
203556	0	3.75	10
203558	0	3.85	12.14
203559	0	2.89	5.57
203560	1	4.81	5.43
203562	0	1.87	9.86
203563	0	3.98	8.71
203565	0	5.26	2
203567	0	5.18	8.29
203568	0	3.09	10.86
203569	0	3.12	5
203571	0	4.21	12.57
203574	1	4.47	12.43
203575	0	3.55	9
203576	0	5.13	3.43
203578	0	3.61	12.43
203579	0	4.28	6.86
203581	0	3.81	4.29
203582	0	4.96	7.86
203583	0	4.14	12.43
203584	0	4.12	11.71
203585	0	4.59	8.57
203586	0	4.02	11.43
203589	0	3.68	9.14
203590	0	3.37	13.86
203591	0	5.05	7.57
203592	0	5.15	10
203596	0	2.54	7.86
203598	0	4.24	10.43
203599	0	3.92	13.43
203601	0	4.2	10.43
203602	0	4.4	12.86
203603	0	5.6	10.86
203604	0	4.37	11.14
203608	0	2.94	9.14
203609	0	5.1	11
203610	0	3.65	11.71
203611	0	4.29	11.29
203613	0	3.72	6.86
203616	0	2.51	8
203617	0	2.4	7.86
203618	0	3.7	4.29
203620	0	3.96	5.43
203621	0	4.16	5.14
203622	0	2.35	10.29
203625	0	5.41	7.86
203626	0	3.73	11.14
203628	0	4.17	11.14
203631	0	4.68	7.71
203632	0	2.09	4
203633	0	5.25	9.86
203634	0	4.84	8.29
203638	0	5.35	8.71
203640	0	4.6	12.29
203641	0	3.29	10.43
203642	0	4.39	8.86
203643	0	3.26	9.57
203644	0	5.44	5.29
203645	0	2.89	6.14
203648	0	3.98	11.29
203649	0	4.05	8
203653	0	3.33	9.43
203654	0	4.54	9.14
203655	0	2.14	8.86
203657	0	4.83	10.71
203659	0	3.08	10.43
203660	0	4.05	11.14
203661	0	3.1	9.71
203662	0	5.03	11
203667	1	2.7	9.14
203669	0	3.97	8.29
203671	0	4.81	8
203672	0	3.3	11.71
203674	0	4.21	10.14
203676	0	2.21	12.43
203677	0	3.68	11.29
203679	0	5.02	12.86
203680	0	4.23	2
203682	0	3.25	9.43
203683	0	5.03	8.86
203686	0	3.67	8.14
203687	0	3.65	12.86
203689	0	4.77	8
203690	0	5.08	11.57
203691	0	3.75	3.57
203695	0	4.79	5.71
203696	1	4.06	10.57
203697	0	3.44	8.86
203699	0	3.41	8.71
203701	0	4.71	9.71
203704	0	2.46	11
203705	0	4.03	10.71
203707	0	3.06	12.14
203708	0	3.14	10.71
203709	0	4.13	10.86
203711	0	3.85	8.57
203712	0	5.16	14.29
203714	0	3.08	9.43
203715	0	4.93	8.57
203716	0	5.44	8.29
203717	0	5.11	9.86
203720	0	3	10.57
203723	0	3.5	10.86
203724	0	3.18	3.29
203725	0	3.87	9.71
203726	0	4.18	10.29
203727	0	4.53	14.29
203728	0	4.48	7.14
203730	0	3.39	3.14
203732	0	4.83	3
203733	1	4.67	5.29
203736	0	3.25	5.57
203738	0	3.88	11.29
203739	0	5.14	9.57
203741	0	4.28	10.71
203742	0	5.13	10.57
203744	0	4.99	3.57
203745	0	3	9.14
203748	0	2.77	7.86
203749	0	3.15	8.43
203750	1	4.13	10.57
203751	0	3.44	10.14
203752	0	5.81	5
203754	0	4.77	11
203756	0	2.3	7.71
203758	0	4.14	7.57
203760	0	4.29	6.14
203761	0	3.16	11.14
203762	0	3.71	7.14
203764	0	3.25	10.71
203765	0	4.37	8.86
203767	0	2.91	11
203768	0	4.83	9
203769	0	3.15	9.71
203770	0	3.11	5
203772	0	3.99	9.14
203773	0	4.05	11.57
203776	0	3.84	4.57
203777	0	5.53	11.57
203779	0	4.63	10
203781	0	3.48	6
203782	0	3.14	2.14
203784	0	3.54	7.71
203788	0	5.62	8.43
203789	0	4.24	12
203790	0	3.88	7.29
203791	0	2.48	10.86
203793	0	5.71	7.57
203794	0	5.1	10
203795	0	3.26	13.29
203798	0	4.88	13.43
203801	0	4.45	12.29
203802	0	5.26	11.14
203803	0	5.25	11.43
203804	0	5.3	9.86
203805	0	5.18	10.71
203806	0	4.39	7
203809	0	5.12	7.71
203810	0	4.52	11.14
203811	0	3.26	11.29
203813	0	4.85	6.43
203814	0	4.53	11.71
203815	0	4.11	9.57
203818	0	3.54	11.29
203819	0	3.93	10.57
203820	0	3.37	11.43
203821	0	2.3	12.57
203823	0	4.27	10.14
203826	0	4.77	9.43
203827	0	3.67	10.86
203828	0	3.88	8.71
203829	0	5.19	10.86
203830	0	4.74	8.86
203832	0	3.92	10.29
203834	0	3.24	7
203835	0	3.75	9.14
203837	1	5.05	8.29
203838	0	4.24	8.29
203839	0	3.59	10.57
203841	0	2.35	11
203842	0	2.53	11.57
203843	0	4.55	9.43
203844	0	2.76	10
203848	0	4.19	9.57
203850	0	3.54	10.71
203852	0	4.03	11.29
203853	0	3.9	4.14
203854	0	4.31	11.43
203855	0	5.78	6
203858	0	4.58	8.86
203859	0	4.23	9.29
203862	0	2.88	10.71
203863	0	3.68	8.14
203864	0	2.97	8.71
203865	0	4.62	3.57
203866	0	3.96	9.43
203867	0	4.11	10.86
203868	0	4.66	6
203872	0	4.07	7
203874	0	4.65	8.43
203875	0	3.83	11.86
203877	0	4.23	9.29
203878	0	3.94	8.71
203879	0	3.66	10.14
203881	0	2.19	11
203883	0	3.18	9.43
203885	0	5.09	11.57
203886	0	4.61	10.71
203889	0	3.5	12.29
203890	0	3.18	6.14
203891	0	5.6	10
203896	0	4.11	10
203897	0	4.65	9
203899	0	2.77	10.71
203902	0	3.94	11.71
203903	0	3.18	5.43
203905	0	3.37	9.86
203906	0	3.48	10.14
203911	0	4.57	11.86
203912	0	4.6	10.14
203913	0	4.14	9.71
203915	0	3.4	10.29
203917	0	2.3	9.71
203918	1	5.41	2.71
203919	0	2.74	8.71
203921	0	3.16	11.57
203923	0	2.3	14.86
203924	0	4.33	8.86
203925	0	4.75	9.86
203926	0	4.12	13.29
203927	0	3.39	6
203929	0	4.31	10.29
203931	0	4.46	9.14
203932	0	4.39	7
203934	0	4.16	10.29
203935	0	4.37	10.29
203938	0	2.81	10
203941	0	4.27	8.71
203944	0	2.7	2.86
203945	0	3.18	9.43
203946	0	4.19	11
203950	0	4.29	12.43
203951	0	3.85	10
203953	0	2.3	3.86
203954	0	4.05	6.43
203955	0	4.82	9.57
203956	0	4.56	7.71
203957	0	5.52	6.14
203958	0	2.3	11.57
203962	0	4.45	15.71
203963	0	3.48	11.14
203965	0	4.68	3.14
203967	0	4.86	9.57
203968	0	2.96	4
203969	0	3.3	9
203973	0	3.75	10
203974	0	4.72	13.14
203976	0	3.47	4.29
203978	0	3.47	6
203979	0	4.41	9
203980	0	2.3	3.71
203981	0	3.88	8
203983	0	3.41	8.86
203986	0	4.15	10.86
203987	0	3.64	5.86
203989	0	3.29	7.14
203990	0	4.41	5.14
203991	0	3.68	12
203992	0	5.16	12
203993	0	3.54	9.29
203998	0	3.37	5
203999	0	2.73	11.43
204000	0	4.45	4.14
204001	0	3.34	4.14
204003	0	4.69	8.43
204004	0	3.64	10.86
204011	0	4.01	11.43
204012	0	3.75	4.57
204013	0	3.02	9.57
204014	0	3.95	8.14
204015	1	3.61	5.43
204016	0	1.65	6.43
204017	0	3.52	10.43
204019	0	2.03	9.29
204021	0	4.49	15.14
204023	0	4.44	11.86
204024	0	2.44	9.14
204026	0	2.69	9.43
204027	0	4.67	12.57
204028	0	3.66	13.14
204031	0	2.3	12.43
204035	0	2.18	11.86
204036	0	2.95	8.43
204037	0	4.55	6.86
204038	0	4.43	11.71
204040	0	1.58	8.29
204041	0	3.69	8.14
204043	0	3.59	9.57
204044	0	2.82	12.57
204045	0	3.1	7.29
204046	0	2.53	9.29
204048	0	3.55	10.71
204050	0	3.88	15
204054	0	3.7	12.71
204055	0	4.2	12.14
204056	0	2.3	7.14
204058	0	2.58	7.86
204060	0	3.72	9.14
204061	0	3.93	10.86
204062	0	2.11	10.86
204063	0	4.88	10.14
204064	0	3.87	12.86
204067	0	2.34	5.29
204070	0	4.54	11.71
204071	0	2.87	12
204073	0	4.44	8.14
204074	0	4.88	11.86
204076	0	3.04	6.43
204078	0	3.94	11
204080	0	2.54	10.14
204082	0	1.7	9.29
204083	0	2.26	4.57
204084	0	4.58	10.43
204087	0	3.25	8.86
204089	0	3.66	12.14
204091	0	4.84	9.43
204093	0	3.36	10.71
204095	0	4.12	7.14
204096	0	2.68	6.29
204097	0	3.38	11.29
204100	0	3.87	9.29
204102	0	3.61	9.29
204103	0	2.34	10.14
204104	0	4.74	10.29
204105	0	4.35	5
204106	0	3.25	4.43
204109	0	2.4	8.29
204111	0	3.33	11.29
204113	0	5.24	4.43
204114	0	4.37	13.14
204115	0	4.26	12.14
204117	0	2.3	9.43
204118	0	3.9	4.29
204119	0	3.05	8.86
204122	0	4.32	10.86
204123	0	2.79	11
204124	0	5.89	11.43
204125	0	3.88	4.71
204126	0	3.59	12.57
204129	0	4.48	11.43
204135	0	4.81	7.43
204141	0	3.66	12
204144	0	2.77	8.57
204145	0	3.04	7
204146	0	4.35	7.86
204147	0	4.22	3.86
204148	0	3.85	13.43
204153	0	5.04	10
204154	0	2.73	9
204155	0	4.3	10.14
204158	0	2.33	5.43
204159	0	3.64	4.29
204165	0	2.3	8.57
204167	0	3.44	6.14
204169	0	3.57	10.43
204171	0	3.61	10.29
204177	0	4.98	9
204185	0	4.19	7.71
204189	0	2.82	13.29
204191	0	2.81	10.71
204203	0	3.46	10.29
204204	0	4.64	12
204205	0	4.26	10.14
204207	0	5.21	10.86
204209	0	4.6	9.86
204210	0	2.9	11
204214	0	3.99	8.43
204217	0	3.16	8.14
204218	0	3.86	8.43
204221	0	3.14	11.57
204222	0	4.98	4.86
204224	0	2.3	11.29
204225	0	3.76	10.14
204226	0	4.77	6.29
204227	0	4.94	9.29
204228	0	4.1	8.71
204231	0	2.97	5.43
204234	0	3.69	9.29
204238	0	3.79	8.29
204239	0	4.92	13
204240	0	3.78	13.71
204346	0	3.56	5.43
209001	0	4.29	0
209002	0	3.21	0
209003	0	4.13	0
209007	0	3.7	0
209008	0	4.8	0
209011	0	4.47	1.29
209012	0	2.61	0
209015	0	3.81	0
209017	0	3.25	0
209018	0	3.21	6.43
209024	0	3.6	0
209025	0	2.78	2
209026	0	2.6	0.29
209028	0	3.8	4.43
209030	0	4.24	4
209031	0	1.55	0
209034	0	3.66	3
209038	0	4.98	4.43
209040	0	1.69	0
209043	0	4.21	0.43
209044	0	3.58	0
209045	0	2.46	0
209046	0	1.76	0
209049	0	4.34	1.71
209050	0	4.08	0
209051	0	4.31	0
209055	0	3.43	0.14
209056	0	3.77	0
209061	0	4.93	6.14
209063	0	2.01	0.71
209064	0	2.94	2.71
209065	0	4.06	1.43
209066	0	4.45	0
209067	1	4.59	0
209073	0	2.88	2.86
209074	0	4.6	0.43
209076	0	3.66	0
209078	0	4.53	2.29
209081	0	3.41	0
209082	0	3.39	0
209083	0	5.3	3.71
209084	0	4.19	1.57
209085	0	3.63	7.29
209087	0	4.2	0
209092	0	1.86	0
209093	0	3.13	4.29
209094	0	3.77	0
209097	1	4.45	0
209098	0	5.24	0
209099	0	4.26	0.43
209100	0	4.93	0
209102	1	4.13	0
209103	0	4.66	9.57
209106	0	3.38	10.71
209109	0	4.75	0.57
209111	0	4.17	0.14
209115	0	5.5	0
209116	0	3.38	0
209117	0	4.45	0
209120	0	5.18	0
209123	0	3.23	3
209124	0	4.59	0
209126	0	3.2	0
209128	0	5.32	0
209129	0	5.33	0
209130	1	5.5	0
209131	0	4.64	0
209137	0	2.59	0.57
209138	0	4.35	1.14
209139	0	4.32	0
209140	0	5.44	1.71
209141	0	3.49	0
209142	1	4.75	0
209143	0	3.71	4.57
209144	0	4.95	0
209145	0	3.25	0
209146	0	3.45	1.57
209147	0	4.86	0.29
209150	0	5.62	0
209151	1	4.25	0
209152	1	5.65	0.86
209153	0	3.23	1.43
209159	0	4.06	3.14
209163	0	2.77	0.86
209164	0	3.41	0
209169	0	5.06	0
209171	0	2.88	0
209172	1	5.41	0
209173	1	3.31	0
209174	0	1.84	0
209176	0	3.57	0
209177	0	3.43	5.14
209179	0	5.11	0.14
209180	0	3.28	1.86
209181	0	4.95	1.71
209185	0	5	0.57
209192	0	4.66	2
209194	0	5.68	0
209199	0	4.56	0
209200	0	3.51	1.14
209201	1	4.8	1.57
209207	0	3.45	0
209208	0	2.79	0
209209	0	2.59	0
209210	0	3.33	0
209212	0	3.67	0
209218	0	2.81	0
209219	0	5.59	6.86
209228	0	4.75	3.29
209231	0	5.52	4.86
209232	0	4.18	1
209234	0	5.1	1.57
209238	0	3.18	0
209241	0	2.95	10.29
209247	0	4.15	0.57
209248	0	2.87	1.29
209251	0	2.6	8.71
209255	0	4.4	11
209283	0	5.12	8
209290	0	3.97	11
209997	0	4.08	0
300005	0	3.26	11.57
300007	0	4.39	12.29
300008	0	4.52	6
300009	0	4.68	8.71
300010	0	4.22	11.86
300018	0	2.78	7.14
300020	0	4.23	7
300021	0	2.53	8.14
300022	0	4.77	4.29
300023	0	3.99	4.43
300026	0	4.91	7.14
300027	0	4.52	12.43
300028	0	3.08	11.86
300029	0	3.6	0
300031	0	2.31	3.57
300032	0	4.19	9.57
300037	0	5.23	8.14
300038	0	3.71	8.14
300039	0	1.77	3.43
300041	0	2.3	4.29
300043	0	1.82	7.86
300044	0	2.1	7
300045	0	3.7	8.71
300046	0	2.7	7.57
300047	0	4.32	0
300049	0	2.3	0
400001	0	4.69	10
400002	0	5.14	10.14
400003	0	3.2	10.43
400004	0	4.51	10
400005	0	3.18	11.14
400006	0	4.35	10.29
400007	0	3.05	4.86
400008	0	3.25	9.29
400009	0	4.19	9.71
400010	0	4.09	10
400011	0	5.6	11
400012	0	5.24	12.14
400014	0	3.51	8.71
400015	0	4.59	9.14
400016	0	4.58	10.86
400018	0	3.41	5.43
400021	0	4.35	7.14
400022	0	4.37	12
400023	0	2.92	11
400024	0	4.84	7.57
400026	0	4.88	9.29
400027	0	1.3	10.43
400028	0	3.75	12.71
400029	0	3.9	13.14
400032	0	4.15	9.71
400033	0	5.46	5.86
400034	0	3.52	5.57
400035	0	3.11	11.86
400036	0	4.54	8.43
400039	0	4.92	11.14
400040	0	4.12	5.71
400041	0	3.41	9.86
400043	0	2.76	9.71
400044	0	4.24	10
400045	0	3.47	11.57
400046	0	4.11	9.86
400047	0	2.15	9.29
400048	0	5.02	4.86
400049	0	2.96	26.14
400050	0	3.83	11.71
400052	0	3.9	9.14
400055	0	4.28	11.86
400056	0	1.71	8.71
400057	0	4.82	9.43
400058	0	4.03	11.29
400059	0	3.27	12.29
400060	0	4.34	10.71
400061	0	4.99	9.86
400062	0	3.64	11
400064	0	4.63	12
400066	0	4.1	7.43
400069	0	5.61	7.71
400070	0	4.24	8.86
400071	0	4.72	8.57
400073	0	4.08	10.57
400074	0	3.24	10.57
400075	0	3.92	11.57
400077	0	4.21	11.43
400078	0	2.61	10
400081	0	3.7	8.71
400082	0	3.97	5.29
400084	0	4.25	10.14
400085	0	4.33	11
400086	0	5.2	9.71
400087	0	3.22	4.29
400089	0	4.13	9.71
400090	0	2.96	8.57
400091	0	4.19	12.57
400092	0	4.56	11.14
400093	0	3.86	11
400094	0	2.55	7.57
400095	0	4.51	10.14
400098	0	4.05	8
400099	0	5.13	9.57
400105	0	4.86	5.86
400106	0	4.37	11.57
400108	0	4.6	12.71
400109	0	4.07	9.86
400111	0	3.13	7.86
400113	0	4.38	8.57
400116	0	4.73	11
400117	0	3.3	9.57
400118	0	3.44	7.86
400119	0	1.62	10.86
400121	0	4.79	10.71
400122	0	3.91	11.57
400124	0	3.37	6.86
400125	0	2.55	10.71
400126	0	2.84	8.14
400129	0	2.25	9
400132	0	2.39	9.71
400138	0	2.92	13.29
400140	0	4.2	9
400141	0	2.51	12.14
400143	0	3.58	13
400144	0	4.26	9.43
400145	0	4.19	9.57
400147	0	3.53	11.71
400149	0	4.22	10.29
400150	0	3.16	10
400151	0	3.76	10.71
400154	0	2.89	9.29
400158	0	4.22	11.14
400160	0	4.08	9.29
400161	0	4.27	11.14
400163	0	4.01	10
400167	0	1.3	10.71
[truncated: 1,708 more rows]
