# Supplementary material for: Modeling of In-Utero and Intra-Partum Transmissions to Evaluate the Efficacy of Interventions for the Prevention of Perinatal HIV
Source: PLoS One. 2015 May 19;10(5):e0126647. doi: 10.1371/journal.pone.0126647 (PMC4438074; doi:10.1371/journal.pone.0126647)
Supplement: S3 Dataset — (CSV) [file pone.0126647.s003.csv]

id	y	nvp	vl2saem	gab	cd4100
200001	0	1	2.1804	1	8.8
200002	0	0	3.2722	0	2.96
200003	0	0	3.5545	0	5.77
200004	0	1	4.8525	0	1.25
200005	0	1	4.1507	0	1.49
200006	0	1	3.5502	0	4.16
200007	0	1	3.658	0	4.55
200008	0	1	4.1818	0	2.66
200009	0	1	4.2662	0	2.31
200010	0	1	3.7703	1	1.95
200011	0	0	3.4259	0	3.55
200012	0	0	4.6529	0	7.21
200013	0	1	3.2061	0	2.37
200014	0	1	3.9966	0	2.3
200015	0	1	1.3244	0	3.37
200016	0	0	4.049	1	3.28
200017	0	0	3.6604	0	4.31
200018	0	1	3.2739	0	3.36
200019	0	1	4.4981	0	3.94
200020	0	1	4.3863	0	4.62
200022	0	0	4.1882	0	0.89
200023	1	0	4.9355	0	1.67
200024	0	1	5.0344	0	0.48
200025	0	1	2.2502	0	4.51
200026	1	0	5.0401	1	2.1
200027	0	1	4.3133	0	3.29
200028	0	0	1.5599	0	3.18
200029	0	1	3.8043	0	1.19
200030	0	1	2.6536	0	4.06
200031	0	1	3.6376	0	4.87
200032	0	1	1.411	1	4.07
200033	0	1	3.931	0	3.67
200034	0	0	2.9825	0	2.75
200035	0	0	4.1643	0	1.35
200036	0	1	4.7736	0	0.64
200037	0	1	3.1312	0	0.61
200038	0	0	1.1182	1	3.41
200039	0	0	3.623	0	3.47
200040	0	1	4.8644	0	4.24
200041	0	1	3.5277	0	6.98
200042	0	1	4.9795	0	6.06
200043	0	0	3.3634	0	9.87
200044	0	0	0.8777	0	4.05
200045	0	1	1.8267	0	2.94
200046	0	1	3.3893	0	3.31
200047	0	1	3.3273	0	5.28
200048	0	1	0.8674	0	3.94
200049	0	1	2.9975	0	6.8
200051	0	1	3.527	0	4.72
200052	0	0	3.5091	0	5.88
200053	0	0	2.22	0	6.08
200054	0	1	2.179	0	5.95
200055	0	1	5.2228	0	1.22
200056	0	1	3.4832	1	3.43
200057	0	0	3.7057	0	3.69
200058	0	1	3.7087	0	0.46
200059	0	1	1.6061	0	4.28
200060	0	0	4.7841	0	0.78
200061	0	1	2.9268	1	10.88
200062	0	0	1.1107	0	6.08
200063	0	1	2.3298	0	2.8
200064	0	1	3.1483	1	7.51
200065	0	1	3.2168	0	3.73
200066	0	0	4.2767	0	2.35
200067	0	1	2.8167	0	5.57
200068	0	0	1.7848	0	4.81
200069	0	1	3.003	0	3.65
200070	0	1	3.1553	0	3.54
200071	0	0	4.9092	0	4.04
200072	0	1	4.9715	0	1.25
200073	0	0	2.6506	0	9.15
200074	0	1	4.6056	0	3.11
200075	0	1	3.1357	0	5.24
200077	0	1	0.9813	0	1.83
200078	0	1	3.4957	0	1.65
200079	0	0	4.6456	0	3.1
200080	0	0	1.6325	0	3.53
200081	0	1	3.6641	0	5.03
200082	0	1	5.2915	0	0.55
200083	0	1	2.5942	0	4.77
200084	0	1	3.5818	0	2.77
200085	0	1	2.2601	1	4.79
200086	0	1	2.1467	0	6.23
200087	0	1	4.0779	0	1.85
200088	0	1	3.7001	0	4.53
200089	0	0	2.2775	0	11.02
200090	0	0	3.5344	0	2.02
200091	0	1	4.3139	0	6.07
200092	0	0	2.2815	0	5.87
200093	0	0	2.7828	0	6.95
200094	0	1	4.9026	0	1.71
200095	0	1	3.0314	0	3.89
200096	0	1	4.7008	0	1.14
200097	0	0	3.4831	0	1.54
200098	0	1	4.2054	0	3.39
200099	0	1	4.7695	0	1.64
200100	0	1	3.1769	0	6.26
200101	0	0	3.5047	0	8.14
200102	0	1	4.9256	0	3.34
200103	0	1	1.726	0	5.66
200104	0	0	4.7023	0	3.59
200105	0	1	3.4923	0	5.03
200106	0	1	2.41	0	5.59
200107	0	0	3.6447	1	0.87
200110	0	1	3.4204	0	2.01
200111	0	0	4.3502	0	7.55
200112	0	1	3.7191	0	4.92
200113	0	1	2.0161	0	3.62
200114	0	0	4.5961	0	2.2
200115	0	1	1.5478	0	1.47
200116	0	0	2.9722	0	5.36
200117	0	0	3.4667	0	0.36
200118	0	1	2.1479	0	7.41
200119	0	1	2.594	0	5.7
200120	0	1	4.1719	0	2.09
200121	0	1	3.1699	0	2.43
200123	0	0	4.732	0	4.62
200124	0	1	1.7796	0	6.45
200125	0	1	3.0836	0	2.71
200126	0	0	4.3389	0	6.89
200127	0	1	4.0271	0	6.95
200128	0	1	3.8852	0	6.47
200129	0	1	3.5641	0	3.39
200130	0	0	3.1906	0	4.45
200131	0	1	3.5514	0	3.46
200132	0	0	1.7545	0	5.76
200133	0	1	3.6747	0	2.44
200134	0	0	4.1124	0	2.27
200135	0	1	1.5465	1	5.46
200136	0	1	3.2235	0	7.02
200137	0	0	4.5824	0	1.06
200138	0	1	3.0607	0	2.49
200139	0	1	3.724	0	5.5
200140	0	1	0.8675	0	8.18
200141	0	1	3.2377	0	4.35
200142	0	1	4.1619	0	7.23
200143	0	0	3.8128	0	4.36
200144	0	0	5.0937	0	0.98
200145	0	1	4.0674	0	7.32
200146	0	1	3.8811	0	4.12
200147	0	0	2.9216	0	7.07
200148	0	1	2.8783	0	2.87
200149	0	0	4.0701	0	3.03
200150	0	1	4.4684	0	4.21
200151	0	1	3.764	0	3.01
200152	0	1	4.079	0	0.37
200153	0	0	2.2696	0	6.84
200154	1	0	4.1556	0	1.22
200155	0	1	3.5382	0	4.84
200156	0	1	3.4949	0	2.37
200157	0	0	1.5947	0	5.55
200158	0	1	4.8385	0	2.08
200159	0	1	4.5296	0	1.53
200160	0	0	5.2192	0	2.83
200161	0	1	4.4026	0	3.66
200162	0	1	3.0167	0	2.68
200163	0	1	3.5117	0	6.47
200164	0	1	3.0405	0	4.71
200165	0	1	3.7473	0	4.03
200166	0	0	3.9645	0	6.78
200167	0	0	3.2857	1	4.54
200168	0	1	2.5923	0	4.35
200169	0	1	3.7296	0	2.6
200170	1	0	3.6705	0	2.6
200171	0	0	4.0449	1	4.58
200172	0	1	4.4235	0	6.13
200173	0	1	4.8395	0	1.79
200174	0	1	4.273	0	2.78
200175	0	0	3.679	0	9.29
200176	0	1	3.4898	0	3.13
200178	0	0	4.256	0	2.05
200179	0	1	2.5884	0	3.31
200180	0	1	2.3579	1	5.21
200181	0	1	2.9163	0	4.8
200182	0	0	4.1319	0	2.32
200183	0	1	4.0858	0	6.04
200184	0	1	2.5972	0	3.5
200185	0	1	3.5392	0	4.86
200186	0	0	3.7765	0	2.91
200187	0	0	4.43	0	3.57
200188	0	1	4.1718	0	3.07
200189	0	1	2.6417	0	4.04
200190	1	1	4.6205	0	1.09
200191	0	0	3.8663	0	2.56
200192	0	1	4.722	0	5.22
200193	0	1	5.0028	0	1.97
200194	0	0	3.561	0	4.32
200195	0	1	4.4247	0	0.81
200196	0	0	3.1343	0	2.22
200197	0	1	3.9662	0	4.14
200198	0	1	2.5362	0	6.14
200199	0	0	0.5357	0	3.73
200200	0	1	4.3993	0	1.41
200201	0	0	3.0661	0	5.63
200202	0	1	4.2931	0	6.75
200203	0	1	2.2659	1	3.3
200204	0	1	3.3993	0	2.12
200205	0	0	3.1154	0	3.7
200206	0	1	3.0178	0	1.58
200207	0	0	2.7453	0	7.49
200208	0	1	4.0978	1	6.04
200209	0	1	2.2497	0	5.29
200210	0	1	3.7432	0	5.98
200211	0	1	4.2252	0	2.85
200212	0	0	4.0177	0	7.76
200213	0	1	2.8792	0	6.81
200214	1	0	3.6853	0	3.27
200215	0	1	4.0026	0	4.3
200217	0	1	2.5833	0	6.46
200218	0	0	5.7275	0	1.23
200220	0	0	2.8342	0	5.8
200221	0	1	3.2346	1	4.7
200222	0	1	2.2318	1	8.75
200223	0	1	2.2581	0	5.19
200224	0	1	2.3727	0	7.81
200225	0	0	3.9254	0	5.31
200226	0	1	3.6749	0	4.08
200227	0	0	2.4703	0	6.01
200228	0	1	2.5206	0	8.24
200229	0	1	3.1009	0	2.61
200230	0	1	2.8896	0	5.24
200231	0	0	3.6468	1	4.27
200232	0	0	3.2357	0	1.61
200233	0	1	3.5814	0	2.71
200234	0	1	4.7598	0	8.33
200235	0	1	3.953	1	4.79
200236	0	1	4.4577	1	5.45
200237	0	0	4.5281	0	6.33
200238	0	1	1.9322	0	4.45
200239	0	0	2.9136	0	2.71
200240	0	1	2.8305	0	1.42
200241	0	1	4.0471	0	1.53
200242	0	0	3.8126	0	1.45
200243	0	1	1.1756	0	5.28
200244	0	0	1.9959	1	5.24
200245	0	1	4.6394	1	3.95
200246	0	1	3.3191	0	1.57
200247	0	1	3.3714	0	3.13
200248	0	1	2.6922	0	6.58
200249	0	1	4.0039	0	0.4
200250	0	1	3.2191	0	2.13
200251	0	0	4.9284	0	2.21
200252	0	0	3.276	0	3.02
200253	0	1	1.5539	0	4.47
200254	0	1	1.3198	0	5.25
200255	0	0	1.8004	0	2.53
200256	0	1	3.7693	0	3.61
200257	0	1	4.6243	0	0.99
200258	0	0	4.5961	1	5.71
200259	0	0	2.2653	0	3.45
200260	0	1	4.8534	1	8.91
200261	0	1	3.251	0	2.85
200262	0	1	3.1318	0	8.26
200263	0	0	3.1267	0	8.21
200264	0	1	1.5061	0	5.19
200265	0	1	3.813	0	8.72
200266	0	1	3.3643	1	9.21
200267	0	0	4.9558	0	4.56
200268	0	1	4.8982	0	2.61
200269	0	1	3.0653	0	6.51
200270	0	0	4.4996	0	1.52
200271	0	1	5.0499	1	0.91
200272	0	1	4.3411	1	2.71
200273	0	0	2.9863	0	7.7
200274	0	1	4.2743	0	0.62
200275	0	0	3.3989	0	2.63
200276	0	1	4.2424	0	10.15
200277	0	0	4.3515	0	4.65
200279	0	1	4.5017	0	2.01
200280	0	1	3.7764	0	2.8
200281	0	1	5.5433	0	0.43
200282	0	1	4.6553	0	1.99
200283	0	0	3.9929	0	5.49
200285	0	0	4.5607	0	2.65
200286	0	1	4.1463	0	2.39
200287	0	1	2.048	0	6.67
200288	0	1	3.1013	0	4.25
200289	0	1	1.3839	0	4.11
200290	0	0	3.1672	0	3.99
200291	0	1	3.9489	0	3.43
200292	0	1	3.6057	0	3.59
200293	0	0	3.5722	0	3.26
200294	0	1	3.7972	0	3.58
200295	0	0	3.7084	0	1.75
200296	0	1	2.6238	0	1.9
200297	0	1	3.6073	0	1.12
200298	0	0	3.9443	0	1.23
200299	0	1	4.2294	0	1.77
200300	0	1	3.8218	0	3.82
200301	0	1	3.3831	0	5.55
200302	1	0	4.82	0	1.9
200303	0	1	2.7659	0	4.31
200304	0	1	4.671	0	1.68
200305	0	1	3.3533	0	6.9
200306	0	0	3.8307	0	5.51
200307	0	0	3.4964	1	7.35
200308	0	1	3.5536	0	2.87
200309	0	1	2.0358	0	7.28
200310	0	1	3.2784	0	2.5
200312	0	0	4.1472	0	4.29
200313	0	0	3.2986	0	4.12
200314	0	1	5.1156	0	2.37
200315	0	0	3.8598	1	0.06
200317	0	1	4.0074	0	2.79
200318	0	1	4.5573	0	4.49
200319	0	1	2.2462	0	4.25
200320	0	1	2.8547	0	5.98
200321	0	0	3.6482	1	3.49
200322	0	0	2.8209	0	3.86
200323	0	1	4.0104	0	5.15
200324	0	1	1.5062	0	3.29
200325	0	1	3.23	1	5.22
200326	0	0	2.114	0	3.69
200327	0	0	5.2385	0	0.27
200328	0	1	4.1879	0	5.83
200329	0	1	1.9335	0	8.77
200330	0	1	2.7327	0	3.67
200331	0	0	4.1861	0	0.86
200333	1	1	4.1103	0	2.65
200334	0	1	4.7927	0	6.7
200335	0	1	2.8015	0	4.73
200337	0	1	4.5096	0	0.11
200338	0	1	4.1949	0	1.74
200339	0	1	1.9476	0	7.13
200340	0	1	1.8928	0	3.09
200341	0	0	4.6041	0	4.52
200342	0	0	3.5584	0	5.35
200344	0	0	3.7176	0	1.53
200345	0	1	3.5864	0	3.94
200346	0	1	3.5465	0	2.11
200348	0	1	3.3157	0	7.83
200349	0	1	2.5835	0	5.47
200350	0	1	1.4178	0	2.7
200351	0	0	4.4449	0	3.27
200352	0	1	2.7141	0	5.43
200354	0	0	3.0083	0	4
200355	0	0	4.6192	0	4.22
200356	0	1	3.6887	0	6.88
200357	0	1	3.9533	0	3.89
200358	0	0	4.197	0	4.75
200359	0	1	4.2668	0	2.62
200360	0	1	3.3972	0	4.38
200361	0	1	5.4311	0	5.81
200362	0	1	3.6224	0	7.59
200363	0	1	2.2001	0	7.81
200364	0	0	2.3843	0	5.77
200365	1	1	4.4641	0	5.22
200366	0	0	4.6077	0	9.12
200367	0	1	3.4785	0	2.55
200368	0	0	6.143	1	0.88
200369	0	1	4.3149	0	2.69
200370	0	1	3.9363	0	2.14
200371	0	0	2.9737	0	4.87
200372	0	1	3.3252	0	1.27
200373	0	1	1.6892	0	3.8
200374	0	1	3.392	0	3.27
200375	0	0	3.5447	0	4.4
200376	0	1	3.5621	0	2.54
200377	0	1	3.4447	0	3.07
200378	0	0	3.1292	0	0.74
200379	0	0	3.6041	0	3.42
200380	0	0	3.125	0	2.59
200381	0	1	3.9043	0	6.13
200382	0	1	3.6627	0	2.09
200383	0	1	3.2098	0	3.5
200384	0	1	3.0638	0	2.34
200385	0	1	4.2692	0	0.6
200386	0	0	3.7934	0	3.1
200387	0	1	3.2002	0	2.76
200388	1	1	3.1539	0	1.65
200389	0	1	3.8457	0	2.23
200390	0	0	3.5671	0	4.46
200391	0	1	4.3078	0	3.87
200392	0	0	3.3179	0	1.37
200393	0	0	2.772	0	2.93
200394	0	1	4.7512	0	2.51
200395	0	1	4.4842	0	2.6
200396	0	1	3.0949	0	5.83
200398	0	1	2.3495	0	1.37
200399	0	1	3.7427	0	5.24
200400	0	0	3.5518	0	4.56
200401	0	1	3.2343	0	4.71
200403	0	0	4.9459	0	1.22
200404	0	1	3.3439	0	2.84
200405	0	0	4.4495	0	3.85
200406	0	1	4.0521	0	8.78
200407	0	1	5.0462	1	1.44
200408	0	1	4.0323	0	2.06
200409	0	0	3.7766	0	4.04
200410	0	1	2.042	0	7.02
200411	0	1	2.5152	1	2.64
200412	0	1	1.8389	0	3.76
200413	0	1	2.2646	0	4.48
200414	0	0	3.4343	0	4.63
200415	0	0	5.0239	0	3.08
200416	0	1	4.1287	0	2.57
200417	0	1	3.1966	0	2.34
200418	0	1	3.9678	0	2.34
200419	0	0	3.04	0	4.63
200420	0	1	4.1239	0	7.39
200421	0	1	2.9565	0	3.69
200422	0	1	4.1253	1	4.05
200423	0	0	1.9042	0	4.49
200424	0	0	4.3579	1	0.83
200425	0	1	2.6377	0	1.53
200426	0	1	4.4303	0	5.96
200427	0	0	3.2966	0	5.14
200428	0	0	3.6129	0	7.89
200429	0	1	4.4165	0	2.54
200430	0	1	2.7076	0	1.58
200431	0	0	3.7552	0	4.35
200432	0	1	2.083	0	10.51
200434	0	1	3.007	0	3.34
200435	0	1	4.4668	0	2.15
200436	0	1	3.5908	0	5.33
200437	0	0	4.4895	0	3.24
200438	0	0	4.383	0	4.64
200439	0	0	3.5543	1	4.17
200440	0	1	3.4209	0	1.8
200442	0	1	2.2348	0	4.96
200443	0	1	3.8329	0	3.54
200444	0	1	2.472	0	3.48
200445	0	1	1.8315	0	2.08
200446	0	0	3.0703	0	4.26
200447	0	1	3.965	0	5.49
200448	0	1	2.9334	0	3.71
200449	0	0	2.8213	0	4.67
200450	0	1	3.4971	0	7.38
200451	0	0	3.1035	0	5.34
200452	0	1	2.8612	0	3.71
200453	0	0	3.8429	0	5.25
200454	0	1	4.206	0	6.03
200456	0	1	4.6435	0	2.45
200457	0	1	3.6887	0	2
200458	0	0	2.6415	0	5.07
200459	0	0	3.8653	0	3.1
200460	0	1	3.1059	1	6.98
200461	0	1	4.1232	0	3.71
200462	0	1	3.6667	0	3.45
200463	0	0	3.0874	1	3.73
200464	0	1	4.3893	0	2.87
200465	0	1	4.1246	0	0.32
200466	0	0	4.6166	0	0.49
200467	0	1	0.308	0	2.27
200468	0	1	2.9	0	0.94
200469	0	1	2.6741	0	4.43
200470	0	1	4.4393	0	5.2
200471	0	1	4.0987	0	4.84
200472	0	0	5.1443	0	0.53
200473	0	0	5.3664	0	2.88
200474	1	1	5.4081	0	4.01
200475	0	1	4.5219	0	2.17
200476	0	1	3.1523	0	2.2
200477	0	0	3.7208	0	2.39
200478	0	0	3.8286	0	5.27
200479	0	1	2.4755	0	3.86
200480	0	1	3.2644	0	4.04
200481	0	0	3.2909	0	3.33
200482	0	0	3.4524	0	3.3
200483	0	1	3.8018	0	2.52
200484	0	1	3.7744	1	3.92
200485	0	1	3.8035	0	3.17
200486	0	1	4.3391	0	0.93
200487	0	1	4.1508	0	1.19
200488	0	1	3.936	0	1.81
200489	0	1	2.6108	0	5.17
200490	0	1	3.3479	0	2.06
200491	0	0	4.1658	0	4.39
200492	0	0	3.0492	0	1.47
200493	0	0	3.1675	0	3.4
200494	0	1	4.0089	0	5.59
200495	0	0	4.0312	0	3.64
200496	0	1	3.6137	0	3.92
200497	0	1	3.9796	0	6.26
200498	0	1	3.3748	0	2.87
200499	0	1	4.8281	1	0.83
200500	0	1	4.3628	0	1.76
200501	0	1	4.2661	0	3.93
200502	0	0	4.054	0	4.83
200503	0	0	3.1093	0	5.2
200504	0	1	3.558	0	1.91
200505	0	1	4.1091	0	3.92
200506	0	1	4.4283	0	0.79
200507	0	0	2.9018	0	3.26
200508	0	0	4.2192	0	0.14
200510	0	1	2.5975	0	1.82
200511	0	1	3.4298	0	5.05
200512	0	0	4.8925	0	1.47
200513	0	1	3.903	0	2.06
200515	0	1	2.93	0	3.74
200516	0	1	3.8264	1	7.13
200517	0	1	4.0126	0	0.85
200518	0	1	3.419	0	5.28
200519	0	0	2.2392	0	4.37
200520	0	1	3.4474	0	8.4
200521	0	1	3.6128	0	3.86
200522	0	0	2.8821	0	4.04
200523	0	0	4.5246	0	1.78
200525	0	0	3.2302	0	8.07
200526	0	1	1.734	0	4.23
200527	0	1	2.2039	0	6.43
200528	0	1	3.3435	0	8.78
200529	0	0	3.51	0	6.42
200530	0	0	4.1068	0	4.68
200531	0	1	3.9401	0	5.97
200532	0	1	4.606	0	3.92
200533	0	1	4.3517	0	0.47
200534	0	1	3.5601	0	5.18
200535	0	1	3.3858	1	2.71
200536	0	1	3.913	0	0.36
200537	0	1	1.1902	0	3.31
200539	0	1	4.9202	0	1.72
200540	0	0	4.5878	0	1.06
200541	0	0	3.3506	0	2.82
200542	0	1	0.6526	0	5.02
200543	0	1	3.4552	0	3.41
200545	0	0	3.1851	0	2.7
200547	0	1	3.5561	0	6.49
200548	0	0	2.753	0	7.43
200549	0	0	3.5177	0	5.5
200550	0	1	4.6921	0	7.65
200551	0	1	4.5996	0	3.15
200552	0	1	4.0151	1	4.09
200553	0	0	2.0986	0	3.59
200554	0	1	3.5834	0	2.42
200555	0	1	3.503	0	4.93
200556	0	1	4.8004	0	1.89
200557	0	1	3.4512	0	4.07
200558	0	0	3.8771	1	2.72
200559	0	0	4.7549	0	4.21
200560	0	0	1.8252	0	6.15
200561	0	1	2.9805	0	2.63
200563	0	1	3.8529	0	3.46
200564	0	1	2.9548	1	4.69
200565	0	1	4.2978	0	4.54
200566	0	1	4.7623	0	0.23
200568	0	0	4.1419	0	4.32
200569	0	1	2.3016	0	6.37
200570	0	0	3.8167	0	6.9
200571	0	0	4.5604	0	4.16
200572	0	1	4.4002	1	4.06
200573	0	0	2.9735	0	7.26
200574	0	1	3.1275	0	5.37
200575	0	1	3.5596	0	3.16
200576	0	1	3.6064	0	3.13
200577	0	1	3.1919	0	4.98
200578	0	1	2.4833	0	6.6
200579	0	1	2.8396	0	4.16
200580	0	0	4.3824	0	0.53
200581	0	1	2.7551	0	4.3
200582	0	0	4.7672	0	3.54
200583	0	1	1.6275	0	7.1
200584	0	1	4.357	0	4.48
200585	0	1	2.8469	0	6.99
200586	0	0	4.2548	0	2.84
200587	0	0	2.8672	0	4.29
200588	0	1	2.426	0	6.42
200589	0	0	3.8386	0	4.25
200590	0	1	2.9825	0	0.6
200591	0	1	2.019	0	3.56
200592	0	1	2.2279	0	2.86
200593	0	0	4.9706	0	0.81
200594	0	1	4.5866	0	2.29
200601	0	1	3.7259	0	5.15
200602	0	1	4.4349	0	4.43
200603	1	1	4.3186	0	1.75
200604	0	1	3.9805	0	1.99
200605	0	0	4.3463	0	2.37
200606	0	0	2.8169	0	6.52
200607	0	1	4.3419	1	6.22
200608	0	0	2.1107	0	3.93
200609	0	1	4.1634	0	6.48
200610	0	1	4.5211	1	0.56
200611	0	1	3.3227	0	5.59
200613	0	0	3.3837	0	4.13
200614	0	0	4.4907	1	6.15
200615	0	1	3.0702	0	6.28
200616	0	1	4.3748	0	3.69
200618	0	1	4.6556	0	2.89
200619	1	0	0.0925	0	2.5
200620	0	1	3.8751	0	8.86
200621	0	1	3.7927	0	4.59
200622	0	1	2.8342	0	3.36
200623	0	1	4.2108	0	2.18
200625	0	1	2.888	0	4.49
200626	0	1	1.671	1	5.2
200627	0	0	4.2167	0	5.44
200628	0	0	4.8125	0	3.7
200629	0	1	4.3717	0	1.36
200630	0	1	2.4615	0	9.45
200631	0	1	2.8777	0	2.87
200632	0	0	4.1173	0	3.25
200633	0	1	3.8913	0	2.92
200634	0	0	3.5294	0	1.73
200635	0	1	3.6605	0	6.35
200636	0	1	2.8098	0	4.16
200637	0	0	1.9717	1	1.96
200638	0	1	2.7609	0	3.96
200639	0	0	3.5553	0	1.26
200640	0	1	4.9358	0	0.52
200641	0	1	4.9141	0	1.15
200642	0	1	4.318	0	3.2
200643	0	1	3.4893	0	2.45
200644	0	1	4.2319	0	5.14
200645	0	0	4.8798	0	0.4
200646	0	1	5.081	1	0.68
200647	0	0	2.4949	0	6.08
200648	0	1	2.7014	0	6.58
200649	0	0	3.7128	0	5.74
200650	0	0	3.6779	0	5.85
200651	0	1	3.9386	0	0.46
200652	0	1	4.4778	1	1.87
200653	0	1	4.965	0	1
200654	0	1	4.2675	0	7.62
200655	0	0	2.2532	0	1.89
200656	0	0	3.8695	0	5.75
200657	0	1	4.3418	0	2.28
200658	0	1	3.9359	0	6.44
200659	0	1	4.6152	1	3.39
200660	0	1	3.2486	0	6.94
200661	0	0	4.4347	1	5.05
200662	0	1	3.4863	0	5.65
200663	0	1	3.7592	0	3.08
200664	0	0	4.1431	0	2.42
200665	0	1	3.9099	0	10.08
200666	0	1	3.2357	0	5.45
200667	0	1	1.6675	0	5.33
200668	0	0	0.5037	0	4.05
200669	0	1	2.3841	0	3.4
200670	0	0	3.6131	1	3.09
200671	0	1	0.0819	0	4.92
200673	0	1	4.7988	0	1.74
200674	0	0	3.706	0	3.6
200675	0	1	2.7103	0	3.4
200676	0	1	3.4444	0	3.44
200677	0	1	0.9446	0	6.73
200678	0	0	3.5608	0	4.83
200679	0	1	3.5193	0	5.64
200680	0	1	3.8888	0	4.66
200681	0	1	3.5916	0	3.89
200682	0	1	4.3225	0	2.62
200683	0	0	3.8829	0	6.26
200684	0	0	4.7717	0	2.24
200685	0	1	3.8196	0	2.71
200686	0	1	4.4928	0	5.21
200687	0	0	4.8286	0	2.73
200688	0	1	3.9106	1	2.59
200689	0	0	4.3156	0	8.51
200690	0	1	5.1329	0	0.88
200691	0	1	3.7138	0	3.78
200692	0	1	4.1534	0	0.69
200693	0	1	3.5842	0	5.25
200694	0	0	3.8307	0	3.85
200695	0	1	4.8492	1	1.82
200696	0	0	4.4188	0	6.1
200698	0	0	3.2382	0	2.19
200699	0	1	4.0939	0	5.42
200700	0	1	4.1188	0	3.49
200701	0	0	2.776	0	5.81
200702	0	1	2.2418	0	7.47
200703	0	1	3.4093	0	3.91
200704	0	1	2.9596	0	5.37
200705	0	0	2.1172	0	10.25
200706	0	1	2.3986	0	4.77
200707	0	1	5.1149	0	1.63
200708	0	1	3.6129	1	3.92
200709	0	0	3.7176	0	7.79
200710	0	1	3.3192	0	5.34
200711	0	1	4.0536	0	3.3
200712	0	1	3.5013	0	5.24
200713	0	1	2.2482	1	2.98
200715	0	1	4.121	0	1.66
200716	0	0	3.2536	0	6.03
200717	0	1	3.3734	0	3.46
200718	0	0	3.7824	0	6.13
200719	0	1	3.6368	0	4.52
200720	0	1	0.6802	0	3.93
200721	0	0	5.1187	0	1.62
200722	0	1	3.6724	0	4.12
200723	0	0	2.1801	0	6.24
200724	0	1	4.4018	0	1.31
200725	0	1	3.3858	0	5.74
200726	0	1	3.4147	0	3.33
200727	0	1	3.8747	0	4.07
200728	0	0	4.6909	0	5.09
200729	0	1	6.0799	0	0.66
200730	0	1	3.2363	0	2.53
200731	0	1	3.3567	0	9.67
200732	0	0	1.356	0	7.99
200733	0	1	2.2415	0	5.98
200734	0	1	2.9043	0	6.31
200735	0	0	3.6049	0	4.07
200736	0	0	3.8938	0	5.4
200737	0	1	1.9192	0	7.74
200738	0	1	2.7966	0	5.49
200739	0	1	1.2262	0	4.05
200741	0	0	3.4116	0	4.88
200742	0	1	3.8615	0	4.23
200743	0	1	3.0465	0	5.43
200744	0	0	3.5003	1	6.79
200745	0	0	3.3124	0	6.54
200746	0	1	4.3068	1	2.74
200747	0	0	4.6599	1	1.05
200748	0	1	3.0566	0	3.99
200749	0	1	4.2031	0	3.63
200750	0	0	4.0724	0	2.56
200751	0	0	3.3101	0	3.65
200752	0	1	4.5067	0	4.24
200753	0	1	3.4656	0	3
200754	0	1	4.3839	1	3.44
200755	0	0	3.4022	0	6.09
200757	0	1	1.5444	1	4.16
200758	0	0	4.6246	0	3.43
200759	0	0	4.5066	0	6.41
200760	0	1	4.3349	0	1.73
200761	0	1	2.8807	0	5.48
200762	0	1	3.1704	0	4.24
200763	1	0	4.9295	0	0.76
200764	0	1	3.1462	0	3.36
200765	0	1	4.4199	0	7.09
200766	0	1	3.4914	0	2.59
200767	0	0	4.382	0	3.42
200768	0	1	4.7644	0	3.22
200769	0	1	4.1486	0	5.7
200770	0	1	3.7355	0	6.43
200771	0	1	3.1608	1	12.52
200772	0	0	4.4734	0	3.01
200773	0	1	4.1973	0	2.88
200774	0	0	1.1757	0	3.83
200775	0	1	5.5438	0	0.47
200776	0	1	4.0363	0	1.72
200777	0	1	2.0295	0	7.52
200778	0	1	3.7255	0	3.56
200779	0	0	3.0059	0	4.09
200780	0	0	1.0344	0	3.1
200781	0	1	3.0238	0	3.39
200782	0	1	5.2108	0	0.11
200783	0	0	2.0337	0	3.22
200784	0	1	2.5367	0	3.36
200785	0	1	1.2322	0	3.25
200786	0	0	1.1087	0	6.77
200787	0	1	3.0276	0	7.68
200788	0	1	2.9981	0	4.2
200789	0	1	3.6486	0	1.99
200790	0	1	1.8039	0	5.4
200791	0	0	3.3851	0	3.41
200792	0	1	2.8085	0	6.41
200793	0	1	1.3962	0	5.3
200794	0	1	3.058	0	5.5
200795	0	0	4.0937	1	6.86
200796	0	0	2.7071	0	2.15
200797	0	1	0.904	1	5.64
200798	0	1	3.992	0	8.1
200799	0	1	2.4417	1	4.54
200800	0	0	2.425	0	2.2
200801	0	0	4.3758	0	2.44
200802	0	1	3.692	0	4.22
200804	0	1	4.5034	0	1.42
200805	0	1	4.0797	0	3.24
200806	0	1	0.691	0	5.08
200807	0	1	3.7763	0	4.23
200808	0	0	4.0004	0	1.61
200809	0	1	2.7312	0	2.42
200810	0	0	2.0139	0	11.34
200811	0	1	2.2603	0	9.64
200812	0	1	2.1852	0	5.34
200813	0	0	4.5126	0	4.52
200814	0	1	3.2225	0	7.34
200815	0	0	2.5766	0	4.57
200816	0	1	3.6713	0	5.05
200817	0	1	4.5198	0	2.55
200818	0	0	3.5474	0	4.4
200819	0	1	4.7948	0	2.34
200820	0	1	4.2606	0	5.89
200821	0	0	3.7216	0	2.74
200822	0	1	3.7776	0	2.77
200823	0	1	1.4283	0	9.99
200824	0	0	3.1896	0	11.01
200825	0	0	2.2371	0	7.15
200826	0	1	3.9058	0	1.49
200827	0	1	3.328	0	7.17
200828	0	1	3.7055	0	4.87
200829	0	1	2.9312	0	5.42
200830	0	0	2.5714	1	4.24
200831	0	0	4.3364	0	2.95
200832	0	1	2.2565	0	5.96
200833	0	1	3.6623	0	3.04
200834	0	1	2.7589	0	2.85
200835	0	0	3.42	0	4.01
200836	0	1	2.118	0	5.95
200837	0	1	4.0557	0	2.86
200838	0	1	3.5766	0	5.36
200839	0	1	3.2103	0	4.13
200840	0	0	2.4727	1	3.98
200841	0	1	3.0407	0	9.2
200842	0	1	4.2813	0	2.71
200843	0	1	3.3078	0	5.88
200845	0	1	4.3879	0	1.16
200846	0	0	4.8691	0	1.96
200847	0	1	4.5389	0	0.07
200848	0	0	4.0211	0	1.14
200849	0	1	3.0205	0	5.91
200850	0	0	0.8849	0	6.68
200851	0	1	3.183	0	5.47
200854	0	1	2.2043	0	7.48
200855	0	0	4.3912	0	2.89
200856	0	1	3.0552	0	4.37
200857	0	1	2.8354	0	3.92
200858	0	0	2.7925	0	5.61
200859	0	1	3.8703	0	2.59
200860	0	1	3.6084	0	1.71
200861	0	0	2.6466	0	3.59
200862	0	1	3.0682	0	5.22
200863	0	1	4.0807	0	1.67
200864	0	0	3.1182	0	2.96
200865	0	0	3.2322	0	3.53
200866	0	1	3.5474	0	3.16
200867	0	1	4.1235	0	2.38
200868	1	0	3.4937	0	0.57
200869	0	1	3.6315	0	1.92
200870	0	1	3.2343	0	5.09
200871	0	1	3.1616	0	5.37
200872	0	1	4.1569	0	2.68
200873	0	0	4.061	0	2.14
200874	0	0	4.2629	1	1.12
200875	0	1	2.8902	0	2.6
200876	0	1	4.6356	0	0.12
200877	0	1	4.4256	0	0.59
200878	0	1	4.323	0	2.62
200879	0	1	4.0102	0	3.17
200880	0	0	3.2997	0	0.93
200881	0	0	4.6014	0	2.41
200882	0	1	4.1156	0	3.24
200883	0	1	1.5943	0	5.19
200884	0	1	3.1956	0	6.19
200885	0	1	4.0668	0	7.67
200886	0	0	2.1571	0	5.54
200887	0	1	3.5686	0	4.18
200888	0	0	4.5878	1	5.74
200889	1	1	4.7456	0	1.06
200890	0	1	4.7542	0	1.36
200891	0	1	3.2347	0	2.62
200892	0	0	4.4116	1	2.8
200893	0	1	3.5421	0	7.46
200894	0	0	3.4237	0	1.22
200895	0	0	4.7696	0	0.53
200896	0	0	3.2854	0	4.59
200897	0	1	3.38	0	2.66
200898	0	1	3.4257	0	3.38
200899	0	1	3.7089	0	2.01
200900	0	1	3.7334	0	0.94
200901	0	0	0.6351	0	4.32
200902	0	1	4.1429	0	2.14
200903	0	1	2.8311	0	3.81
200904	0	0	4.6417	0	0.23
200905	0	1	3.1272	0	1.78
200907	0	0	2.1897	0	5.87
200908	0	1	3.1971	0	2.19
200910	0	1	2.076	0	7.42
200911	0	1	3.5632	0	2.75
200912	0	0	3.6614	0	3.1
200913	0	1	3.9964	0	2.98
200914	0	1	2.9332	0	5.43
200915	0	1	4.5823	0	5.67
200916	0	0	3.3782	0	2.07
200917	0	1	2.3645	0	8.54
200918	0	0	4.3103	0	0.38
200919	0	1	2.8616	0	1.74
200920	0	1	2.479	0	4.66
200921	0	0	3.3866	0	4.05
200922	0	1	4.1481	0	2.42
200923	0	0	3.769	0	2.57
200924	0	1	4.9879	0	1.84
200925	0	1	4.9258	0	1.94
200926	0	1	1.9386	1	7.15
200927	0	0	3.3987	0	3.9
200928	0	0	2.1611	0	6.21
200929	0	1	3.906	0	3.14
200931	0	0	2.1827	0	9.21
200932	0	1	3.1981	0	1.85
200933	0	1	4.085	0	3
200934	0	1	2.1301	0	4.82
200935	0	0	3.265	0	6.93
200936	0	1	3.5642	0	3.41
200937	0	1	2.259	0	7.91
200938	0	1	3.44	0	2.25
200939	0	1	3.4829	0	3.4
200940	0	0	4.4289	0	5.57
200941	0	1	3.8477	0	3.76
200942	0	0	3.7946	0	5.92
200943	0	1	4.2884	0	2.43
200944	0	0	4.4841	0	1.17
200945	0	1	4.8905	0	0.18
200946	0	1	3.1674	0	2.42
200947	0	1	3.9839	0	3.66
200948	0	0	4.7558	0	1.49
200950	0	1	3.0657	1	1.29
200951	0	0	3.0431	0	2.38
200952	0	1	3.5278	0	4.98
200953	0	1	2.6363	0	7.1
200954	0	1	2.0463	0	5.88
200955	0	0	1.9851	0	8.05
200956	0	1	0.9942	0	4.49
200957	1	1	4.4211	0	2.02
200958	0	1	3.7798	0	6.54
200959	0	1	3.5424	0	5.55
200960	0	0	4.0887	0	4.71
200961	0	1	1.4529	1	4.53
200962	0	1	1.8575	0	2.92
200963	0	1	4.3514	0	3.01
200964	0	1	4.8581	0	1.4
200965	0	1	4.274	0	1.46
200966	0	1	2.6727	0	4.18
200967	0	1	1.4555	0	3.04
200968	0	0	2.9469	0	2.62
200969	0	1	4.2906	0	4.05
200970	0	0	5.1193	1	1
200971	0	1	3.0389	0	2.17
200972	0	1	4.8322	0	3.47
200973	0	1	5.076	0	4.27
200974	0	1	5.1826	0	4.4
200975	0	1	3.4023	0	4.6
200976	0	1	4.6321	0	0.88
200977	0	1	2.7023	0	5.79
200978	0	1	4.6785	0	2.52
200980	0	0	1.8149	0	7.42
200981	0	1	3.2989	1	0.46
200982	0	1	3.8458	0	2.97
200983	0	1	2.4052	0	6.22
200984	0	0	3.4517	0	9.43
200985	0	1	3.6855	0	3.43
200987	0	1	3.3905	0	3.92
200988	0	1	3.4413	0	4.64
200990	0	1	2.9344	0	5.61
200991	0	1	5.6676	0	2.61
200992	0	1	3.6927	0	8.95
200993	0	1	3.9544	0	1.29
200995	0	1	4.4015	0	4.41
200997	0	1	2.8914	0	4.96
200999	0	1	4.1119	0	4.76
201001	0	1	3.6857	0	5.69
201002	0	1	3.7711	0	0.71
201003	0	0	3.0355	1	4.2
201004	0	1	4.3994	0	4.05
201005	0	1	4.4002	0	5.46
201006	0	1	-0.3052	0	4.29
201007	0	0	3.3333	0	5.16
201008	0	1	3.6605	1	2.36
201009	0	0	4.1133	0	4
201010	0	0	3.7031	0	3.21
201011	0	1	3.7119	0	2.82
201012	0	1	4.3205	0	2.12
201013	0	1	4.3375	0	2.94
201014	0	1	3.9941	0	4.35
201015	0	0	2.2309	0	6.55
201016	0	1	4.1067	0	4.48
201017	0	1	4.2055	0	4.98
201018	0	0	3.5229	1	2.85
201019	0	1	2.3894	0	3.93
201020	0	1	3.7383	0	2.98
201021	0	0	3.7026	0	1.89
201022	0	1	3.9235	0	1.91
201023	0	0	4.0499	0	4.24
201024	0	1	3.3557	0	4
201025	0	1	3.4424	0	5.07
201027	0	1	4.5964	0	1.47
201028	0	1	4.1001	0	8.42
201029	0	1	4.8251	0	4.51
201030	0	1	3.2258	0	3.46
201032	0	1	2.9549	0	8.07
201033	0	1	1.0437	0	5
201034	0	0	4.8689	0	1.54
201035	0	1	3.3312	0	2.63
201036	0	1	3.7571	0	4.46
201037	0	1	2.7803	0	2.96
201038	0	0	4.7453	0	0.87
201039	0	1	4.1439	0	2.84
201040	0	1	3.5949	0	3.81
201043	0	1	3.0889	0	9.27
201044	0	1	2.8401	0	7.9
201045	0	1	4.7764	0	6.58
201046	1	1	4.1785	0	5.66
201047	0	1	3.0759	0	5.08
201048	0	1	4.2957	0	0.62
201049	0	1	3.668	0	4.79
201050	0	1	3.9544	0	3.87
201051	0	0	3.9255	1	2.95
201052	0	1	0.9408	0	0.67
201053	0	1	2.1191	0	3.92
201054	0	1	2.7714	0	5.91
201055	0	1	3.2539	0	3.26
201056	0	1	4.3854	0	1.07
201057	0	1	4.9724	0	0.59
201058	0	1	2.8562	0	5.86
201059	0	1	3.6324	0	3.14
201060	0	0	3.6177	0	4.15
201061	0	0	3.7012	0	3.43
201062	0	1	5.0123	0	1.19
201063	0	0	3.9483	0	1.58
201064	0	1	3.8937	1	1.11
201065	0	1	4.4	0	3.78
201066	0	0	5.0414	0	3.71
201067	0	1	3.1423	0	5.41
201068	0	1	3.4262	0	6.2
201069	0	1	-0.1972	1	4.84
201070	0	1	3.4953	0	4.86
201071	0	1	3.4243	1	6.03
201072	0	1	3.2326	0	5.05
201075	0	0	3.4013	0	5.11
201076	0	1	2.2439	0	8.5
201077	0	1	3.5601	0	3.5
201078	0	1	2.4213	0	5.26
201079	0	1	4.3772	0	1.82
201080	0	1	4.2735	0	2.66
201081	0	1	1.4617	0	4.08
201082	0	1	0.9735	0	2.8
201083	0	1	3.8884	0	5.47
201084	0	1	2.2199	0	4.88
201085	0	1	1.9798	0	5.63
201086	0	1	4.088	0	6.77
201087	0	1	4.3564	0	4.26
201088	0	1	4.7629	1	0.69
201089	0	0	3.3619	0	3.53
201090	0	0	4.9378	0	5.18
201091	0	1	3.642	0	1.48
201092	0	1	3.6043	0	3.59
201093	0	1	1.9959	0	4.08
201094	0	0	3.9929	0	1.87
201095	0	0	4.1682	1	2.87
201096	0	1	2.849	0	5.87
201097	0	1	4.1184	0	2.77
201098	0	1	3.9034	0	6.67
201099	0	1	3.0361	0	2.56
201100	0	1	2.729	0	1.26
201101	0	0	2.6893	0	2.7
201102	0	0	1.8564	0	1.97
201103	0	1	2.694	0	2.03
201104	0	1	2.8381	0	4.13
201105	1	0	4.7878	0	1.73
201106	0	0	4.1621	0	3.02
201107	0	1	4.1949	0	2.73
201108	0	1	3.4558	0	4.2
201109	0	1	2.7875	0	2.19
201110	0	1	3.2353	0	4.67
201111	0	1	2.8236	0	2.55
201112	0	1	5.2262	0	4.9
201113	0	1	3.5833	0	4.18
201114	0	1	4.6947	0	2.72
201115	0	1	3.4464	0	2.32
201116	0	0	4.3442	0	2.98
201117	0	1	4.3252	0	4.4
201118	0	1	4.8683	0	4.49
201119	0	1	3.9366	0	3.62
201121	0	1	3.8051	0	4.74
201123	0	0	3.9907	0	5.98
201124	0	0	3.3847	0	4.65
201126	0	1	2.0739	0	2.84
201127	0	1	3.3381	0	1.53
201128	0	1	3.4256	0	3.54
201129	0	1	3.5466	0	3.8
201130	0	1	4.1571	0	3.09
201131	0	1	4.0919	0	5.69
201134	0	1	4.8016	0	0.57
201135	0	1	3.182	1	1.86
201136	0	1	4.0194	0	2.94
201137	0	0	3.9103	0	2.9
201138	0	1	4.2898	0	3.57
201141	0	1	1.2328	0	6.84
201142	0	1	2.2969	0	3.49
201143	0	1	2.6401	0	1.9
201144	0	0	3.1708	0	4.75
201145	0	1	2.5184	0	6.36
201146	0	0	4.0103	0	0.21
201147	0	1	3.4114	0	7.5
201148	0	0	3.9536	0	3.11
201149	0	0	3.9866	0	3.56
201150	0	1	4.1943	0	2.54
201153	0	1	3.3682	0	2.82
201154	0	1	3.1357	0	3.89
201155	0	0	3.0228	0	7.54
201157	0	0	2.5061	0	6.95
201158	0	1	4.0683	0	3.72
201159	1	1	3.865	0	7.54
201160	0	1	3.4377	0	4.52
201163	0	1	2.8807	0	6.59
201164	0	1	3.0173	0	4.18
201165	0	0	3.5819	0	2.08
201166	0	0	4.1507	0	3.32
201167	0	1	4.2687	0	6.05
201168	0	1	3.6567	0	3.81
201169	0	1	2.5501	0	6.35
201170	0	1	3.6545	0	3.72
201171	0	1	4.5916	0	0.6
201173	0	1	2.7614	0	2.51
201174	0	1	3.7499	0	6.41
201175	0	1	4.9636	0	4.2
201177	0	1	3.504	0	1.88
201178	0	1	3.7801	0	2.42
201179	0	1	4.4038	0	1.27
201180	0	1	2.9892	0	3.3
201181	0	1	3.4792	0	8.44
201182	0	1	3.2138	0	12.05
201183	0	0	4.217	0	1.47
201185	0	1	3.6697	1	1.67
201186	0	1	2.653	0	4.09
201188	0	1	2.076	0	4.32
201189	0	1	3.0401	0	4.91
201190	0	1	3.6066	0	2.67
201191	0	1	4.0685	0	2.94
201192	0	1	3.4467	0	2.81
201193	0	1	4.5349	0	2.47
201195	0	1	3.6097	0	1.56
201196	0	1	4.1709	1	3.29939
201197	0	0	4.197	0	2.19
201198	0	1	4.7398	1	1.99
201199	0	1	3.1825	0	7.82
201200	0	1	3.483	0	2.12
201201	0	1	4.5127	0	1.17
201202	1	0	4.0954	0	4.47
201203	0	0	4.5512	0	4.9
201204	0	1	3.9947	0	2.64
201205	0	1	2.9879	0	2.54
201206	0	1	4.3735	0	2.86
201209	0	1	3.5549	0	4.17
201210	0	1	4.3402	1	0.71
201212	0	1	3.7933	0	5.81
201213	0	1	4.0063	0	1.52
201214	0	1	3.2083	0	1.28
201215	0	1	2.9129	0	2.94
201217	0	1	4.3237	0	4.69
201218	0	1	3.2662	0	6.59
201219	0	1	3.8694	0	1.98
201220	0	1	4.3257	0	4.47
201221	0	1	3.1086	0	3.51
201222	0	1	3.4612	0	5.25
201225	0	1	3.1085	1	5.94
201226	0	1	4.7216	0	4.3
201227	0	1	4.0418	0	1.47
201228	0	1	2.6717	0	6.01
201231	0	1	3.232	0	3.56
201232	0	1	2.8446	0	2.95
201233	0	0	1.5088	0	11.25
201234	0	1	4.0225	1	4.52
201235	0	1	2.1997	0	4.78
201236	0	1	4.3385	0	1.3
201237	0	1	2.9691	0	2.9
201238	0	1	4.4909	0	0.47
201239	0	1	3.6173	0	5.62
201240	0	1	4.2714	1	4.16
201242	0	1	3.5855	0	3.6
201243	0	1	3.4099	0	8.04
201244	0	1	3.5013	0	5.1
201245	0	1	3.6126	0	3.48
201248	0	1	4.1249	0	7.16
201249	0	1	3.8215	0	4.82
201250	0	1	3.3275	0	3.16
201251	0	1	4.6186	0	5.22
201253	0	1	4.3046	0	1.32
201255	0	1	4.1203	1	5.38
201257	0	1	3.1909	0	6.39
201258	0	1	4.8645	1	0.81
201260	0	1	4.3733	0	2.84
201261	0	1	1.3292	0	6.23
201262	0	1	1.8236	0	8.04
201263	0	1	3.243	0	1.59
201264	0	1	3.5677	0	2.57
201265	0	1	4.4585	0	0.95
201266	0	1	3.118	0	3.69
201267	0	1	3.6002	0	9.2
201268	0	1	2.4735	0	5.58
201269	0	1	4.0677	0	2.99
201270	0	1	1.7118	0	4.44
201271	0	1	3.6751	0	2.95
201272	0	1	1.8097	0	7.33
201274	0	1	2.1868	0	4.95
201276	0	1	1.9915	0	2.44
201277	0	1	4.1602	0	3.52
201278	0	1	2.3057	0	4.08
201279	0	1	2.5131	0	2.94
201280	0	1	2.0389	0	4.55
201281	0	1	3.3118	0	2.58
201282	0	0	2.8332	1	5.25
201283	0	1	4.1375	0	2.41
201285	0	1	4.96	0	0.88
201286	0	1	3.9885	0	4.93
201289	0	1	3.5671	0	1.74
201290	0	1	3.837	1	3.35
201291	0	1	2.6344	0	4.03
201293	0	1	2.9536	0	5.67
201295	0	1	3.3317	0	2.37
201296	0	1	2.7571	1	6.87
201297	0	1	1.3904	0	1.76
201298	0	1	4.0506	0	5.71
201299	0	1	3.2199	0	2.43
201301	0	1	1.9195	0	7.72
201302	0	1	3.1986	0	4.87
201303	0	1	3.1338	0	2.44
201306	0	1	3.2652	0	3.86
201307	0	1	3.9667	0	4.59
201308	0	1	2.9355	0	7.76
201309	0	1	1.8207	0	3.88
201310	0	1	4.0134	0	2.21
201311	0	1	2.6647	0	6.88
201312	0	1	3.1272	0	3.66
201313	0	1	3.4573	0	3.98
201314	0	1	2.0591	0	4.39
201315	0	1	4.0718	0	2.7
201316	0	1	4.1169	1	5.7
201317	0	1	2.0077	0	4.03
201318	0	1	4.8201	0	1.11
201320	0	1	3.1413	0	2.03
201321	0	1	3.2883	0	2.24
201322	0	1	2.991	0	1.69
201326	0	1	3.9148	0	3.31
201327	0	1	3.2291	0	9.06
201328	0	1	3.6316	0	3.8
201329	0	1	4.3032	0	3.8
201330	0	1	3.1366	0	11.6
201333	0	1	2.6473	0	4.09
201334	0	1	3.3372	0	6.1
201338	0	1	1.9809	0	3.93
201339	0	1	3.1928	0	5.47
201340	0	1	2.7554	0	3.88
201341	0	1	3.0604	0	4.5
201343	0	1	3.2194	0	4.45
201346	0	1	4.5894	0	5.87
201347	0	1	4.0738	0	5.69
201348	0	1	2.1122	0	4.07
201349	0	1	4.7823	0	3.57
201353	0	1	3.6931	0	3.3
201354	0	1	1.8606	0	3.17
201355	0	1	2.2776	0	4.8
201356	0	1	3.7812	0	1.37
201357	0	1	4.6147	0	2.41
201360	0	1	4.164	0	1.83
201362	0	1	3.7329	0	0.53
201363	0	1	3.926	0	3.43
201364	0	1	4.2814	1	3.25
201367	0	1	3.7676	0	4.73
201368	0	1	2.0227	0	6.79
201369	0	1	2.2106	0	5.86
201370	0	1	3.9089	0	0.28
201372	0	1	2.6088	0	8.98
201374	0	1	3.3796	0	4.02
201375	0	1	2.014	0	4.63
201376	0	1	3.3574	0	2.96
201380	0	1	3.9914	0	2.48
201381	0	1	3.4934	0	4.83
201382	0	0	3.1371	0	4.73
201385	0	1	4.2783	0	3.57
201387	0	1	3.5506	0	4.57
201388	0	1	3.3346	0	2.03
201389	0	1	3.5321	0	6.14
201393	0	1	3.2769	0	5.04
201394	0	1	2.5079	0	7.56
201397	0	1	4.299	0	4.01
201398	0	1	3.3842	0	2.24
201399	0	1	2.6385	0	5.13
201402	0	1	3.9238	0	3.17
201403	0	1	4.4411	0	5.59
201404	0	1	4.1206	1	0.69
201405	0	1	4.7821	1	2.3
201406	0	1	3.8616	0	4.17
201407	0	1	4.0849	0	4.21
201410	0	1	2.1126	0	5.74
201411	0	1	3.7743	0	2.92
201413	0	1	3.6389	0	4.89
201414	0	1	2.4018	0	10.12
201415	0	1	4.269	0	2.16
201417	0	1	3.2399	0	3.46
201418	0	1	3.0503	0	4.35
201420	0	1	2.8627	0	6.27
201422	0	1	4.0328	1	4.8
201423	0	1	4.26	0	3.6
201424	0	1	3.7934	0	1.94
201425	0	1	3.552	0	0.9
201426	0	1	4.2512	0	2.22
201429	0	1	3.6177	1	4.29
201430	0	1	3.4223	0	2.83
201431	0	1	2.7848	0	3.69
201433	0	1	3.4943	0	1.9
201435	0	1	2.0414	0	6.53
201438	0	1	4.0901	0	2.36
201439	0	1	2.8149	0	3.78
201440	0	1	2.5561	0	4.51
201442	0	0	3.587	0	3.8
201443	0	1	3.6593	0	3.58
201444	0	1	3.5149	1	2.49
201446	0	1	4.3052	0	2.16
201447	0	1	3.7799	0	5.16
201449	0	1	4.0069	0	4.07
201451	0	1	4.1888	0	5.89
201453	0	1	3.187	0	4.27
201454	0	1	4.0042	1	3.75
201456	0	1	2.811	0	1.35
201459	0	1	4.3228	0	0.7
201460	0	1	3.2854	0	7.03
201462	0	1	4.2439	0	5.73
201463	0	1	3.7283	0	3.29
201465	0	1	3.347	0	4.47
201468	0	1	4.5108	0	4
201469	0	1	4.6908	0	2.87
201471	0	1	2.7702	0	5.49
201474	0	1	5.3608	0	4.31
201475	0	1	4.6213	0	3.07
201476	0	1	3.6028	0	6.45
201478	0	1	4.0891	0	7.71
201479	0	1	4.1287	0	6.46
201481	0	1	3.751	0	4.74
201482	0	1	3.3795	0	2.96
201483	0	1	4.4164	0	4.39
201484	0	1	3.608	0	1.99
201485	0	1	2.5494	0	3.4
201486	0	1	3.8346	0	1.04
201491	0	1	3.592	0	4.31
201492	0	1	3.3159	0	3.73
201496	0	1	3.8871	0	2.8
201498	0	1	5.166	0	1.41
201499	0	1	2.9309	0	2.08
201500	0	1	3.896	0	6.27
201501	0	1	3.13	0	2.87
201502	0	1	4.5841	1	4.16
201503	0	1	3.6968	0	2.74
201504	0	1	3.2523	0	1.55
201508	0	1	2.6449	0	7.48
201509	0	1	3.672	0	0.54
201510	0	1	5.2518	0	3.13
201511	0	1	3.5336	0	3.08
201513	0	1	4.4234	1	4.09
201516	0	1	2.4357	0	2.96
201517	0	1	3.1816	0	6.22
201518	0	1	4.3499	0	2.27
201520	0	1	3.9058	0	2.28
201521	0	1	4.3429	1	2.13
201522	0	1	4.8099	0	0.23
201524	0	1	4.5488	0	2.87
201525	0	1	4.059	0	4.4
201526	0	1	3.6977	0	9.35
201527	0	1	4.3867	0	2.5
201528	0	1	4.9724	0	3.7
203535	0	1	2.9957	0	3.2
203538	0	1	2.6209	0	5.8
203539	0	1	4.2823	0	1.21
203540	0	1	3.4226	0	12.7
203542	0	1	4.7452	0	1.93
203543	0	1	3.5857	0	2.47
203544	0	1	5.0857	0	7.15
203546	0	1	3.8031	0	4.21
203547	0	1	1.4543	0	5.98
203548	0	1	4.4581	1	0.63
203549	0	1	3.5996	0	3.78
203551	0	1	3.7343	0	0.44
203553	0	1	3.5318	0	6.35
203554	0	1	4.3299	0	5.77
203556	0	1	3.7104	0	5.31
203558	0	1	3.3409	0	2.66
203559	0	1	2.6559	1	3.94
203560	0	1	4.4276	0	2.24
203562	0	1	1.6501	0	5.59
203563	0	1	3.5454	0	4.06
203565	0	1	5.073	1	0.8
203567	0	1	4.6319	0	1.09
203568	0	1	2.7058	0	2.57
203569	0	1	2.8864	1	1.82
203571	0	1	3.6429	0	6.31
203574	0	1	3.8715	0	4.81
203575	0	1	3.1546	0	5.35
203576	0	1	4.8429	0	0.44
203578	0	1	3.1266	0	3.47
203579	0	1	3.8796	0	0.79
203581	0	1	3.556	0	5.63
203582	1	1	4.4526	0	0.41
203583	0	1	3.5857	0	5.78
203584	0	1	3.5857	0	2.73
203585	0	1	4.0939	0	2.7
203586	0	1	3.5056	0	5.17
203589	0	1	3.2662	0	7.95
203590	0	1	2.8927	0	2.47
203591	0	1	4.5456	0	7.26
203592	0	1	5.0652	0	3.68
203596	1	1	2.2801	0	1.12
203598	0	1	3.7247	0	3.14
203599	0	0	3.3735	0	2.92
203601	0	1	3.6896	0	4.07
203602	0	1	3.8003	0	1.79
203603	0	1	4.9037	0	1.06
203604	0	1	3.8186	0	1.9
203608	0	1	2.6094	0	11.19
203609	0	1	4.4612	0	5.42
203610	0	1	3.1766	0	3.53
203611	0	1	4.2341	0	2.61
203613	0	1	3.6895	0	2.34
203616	0	1	2.4149	0	4.91
203617	0	1	2.3259	0	4.93
203618	0	1	3.6782	0	5.63
203620	0	1	3.6452	1	0.63
203621	0	1	3.842	1	7.28
203622	0	1	2.0667	0	3.08
203625	0	1	4.8565	1	0.12
203626	0	1	3.2594	0	2.88
203628	0	1	3.6439	0	3.18
203631	0	1	4.2068	1	2.74
203632	0	1	1.9579	0	2.99
203633	0	1	4.6325	0	2.52
203634	0	1	4.3278	0	1.48
203638	0	1	4.7658	0	2.57
203640	0	1	3.9879	0	3.87
203641	0	1	2.8902	0	4.36
203642	0	1	3.9058	0	5.32
203643	0	1	2.8832	0	3.23
203644	0	1	4.3789	0	0.55
203645	0	1	2.8757	0	9.23
203648	0	1	3.4743	0	4.07
203649	0	1	3.6309	0	5.7
203653	0	1	2.9485	0	1.4
203654	0	1	4.0295	0	4.8
203655	0	1	1.904	0	6.15
203657	0	1	4.7818	0	2.17
203659	0	1	2.7057	0	5.63
203660	0	1	3.539	0	3.46
203661	0	1	2.7385	0	2.95
203662	0	1	4.3999	0	2.28
203667	0	1	2.3964	0	3.27
203669	0	1	3.5499	0	0.63
203671	0	1	4.3122	1	4.55
203672	0	1	2.872	0	2.86
203674	0	1	3.7065	0	2.05
203676	0	1	1.9141	0	3.03
203677	0	1	3.2124	0	8.06
203679	0	1	4.3358	0	0.19
203680	0	1	4.0796	0	0.92
203682	0	1	2.8777	0	4.3
203683	0	1	4.4752	0	6.19
203686	0	1	3.6444	0	6.91
203687	0	1	3.1525	0	6.45
203689	1	1	4.2763	0	1.43
203690	0	1	4.4255	0	1.2
203691	0	1	3.5332	0	2.61
203695	0	1	4.7818	0	0.04
203696	0	1	3.5627	0	5.3
203697	0	1	3.0606	0	3.09
203699	0	1	3.0376	0	3.08
203701	0	1	4.1608	0	0.56
203704	0	1	2.1519	0	2.72
203705	0	1	3.5326	0	1.02
203707	0	1	2.6553	0	5.1
203708	0	1	2.7525	0	3.34
203709	0	1	3.6165	0	3.62
203711	0	1	3.4339	1	3.17
203712	0	1	4.4179	0	4.07
203714	0	1	2.7272	0	4.71
203715	0	1	4.3971	0	2.35
203716	0	1	4.8643	0	1.12
203717	0	1	4.509	0	1.41
203720	0	1	2.6326	0	3.24
203723	0	1	3.0648	0	5.02
203724	0	1	3.0081	0	4.39
203725	0	1	3.816	0	3.37
203726	0	1	3.676	0	2.99
203727	0	1	3.8785	0	2.98
203728	0	1	4.4109	0	4.06
203730	0	1	3.3863	0	3.45
203732	0	1	4.8042	1	1.46
203733	0	1	4.3058	1	5.25
203736	0	1	3.2141	0	4.55
203738	0	1	3.387	0	3.01
203739	0	1	4.5459	0	1.45
203741	0	1	3.7518	0	8.41
203742	0	1	4.5017	0	0.18
203744	0	1	4.7015	1	0.86
203745	0	1	2.6627	0	1.97
203748	0	1	2.4866	0	0.73
203749	0	1	3.1362	0	4.58
203750	0	1	4.1001	0	1.93
203751	0	1	2.8961	0	7.4
203752	0	1	5.7849	0	7.8
203754	0	1	4.1725	0	3.59
203756	0	1	2.0675	1	7.58
203758	0	1	4.1112	1	7.62
203760	0	1	4.2323	0	1.51
203761	0	1	1.2301	0	2.99
203762	0	1	3.3533	0	2.01
203764	0	1	2.8489	0	2.3
203765	0	1	4.2349	0	2.61
203767	0	1	2.5455	0	4.94
203768	0	1	4.292	0	5.73
203769	0	1	2.7827	0	2.64
203770	0	1	3.0869	0	4.34
203772	0	1	0.211	0	3.8
203773	0	1	3.5282	0	1.5
203776	0	1	3.827	0	3.01
203777	0	1	4.8176	0	3.92
203779	0	1	4.0808	0	1.96
203781	0	1	3.462	0	8.31
203782	0	1	3.1263	0	2.9
203784	0	1	3.4949	0	2.92
203788	0	1	5.0189	0	1.89
203789	0	1	3.6829	0	2.47
203790	0	1	3.5021	1	4.79
203791	0	1	2.1716	0	2.84
203793	0	1	5.1396	0	0.76
203794	0	1	4.4951	0	2.55
203795	0	1	3.2371	0	1.34
203798	0	1	4.1997	0	2.42
203801	0	1	3.8578	0	5.5
203802	0	1	4.5964	0	1.75
203803	0	1	4.5783	0	1.87
203804	0	1	4.6767	0	6.7
203805	0	1	4.5407	0	2.75
203806	0	1	3.9736	0	5.2
203809	0	1	4.6023	0	5.62
203810	0	1	3.9497	0	1.62
203811	0	0	2.8458	0	5.93
203813	0	1	4.4157	0	4.19
203814	0	1	3.9425	0	1.01
203815	0	1	3.6349	0	4.04
203818	0	1	3.0902	0	1.33
203819	0	1	3.4487	0	3.14
203820	0	1	2.9388	0	3.22
203821	0	1	1.9902	0	2.9
203823	0	1	4.2239	0	4.83
203826	0	1	4.2236	0	5.18
203827	0	1	3.2137	0	4.55
203828	0	1	3.4563	0	0.74
203829	0	1	4.5447	0	1.81
203830	0	1	4.2172	0	1.99
203832	0	1	3.4474	0	3.18
203834	0	1	2.9327	0	1.83
203835	0	1	3.3283	0	5.13
203837	0	1	4.5156	1	1.62
203838	0	1	3.7913	1	2.4
203839	0	1	3.1503	0	4.8
203841	0	1	2.0556	0	5.82
203842	0	1	2.2041	0	4.28
203843	0	1	4.0288	0	4.45
203844	0	1	2.4326	0	9.48
203848	0	1	3.7057	0	3.39
203850	0	1	3.1031	0	6.3
203852	0	1	3.5179	0	4.44
203853	0	1	3.6467	1	1.76
203854	0	1	4.2117	0	5.18
203855	0	1	5.2866	0	2.02
203858	0	1	4.0749	0	4.71
203859	0	1	3.7499	0	7.76
203862	0	1	2.5246	0	6.85
203863	0	1	3.2948	0	4.17
203864	0	1	2.6457	0	5.71
203865	0	1	4.3529	1	5.29
203866	0	1	3.5064	0	5.96
203867	0	1	3.5989	0	3.96
203868	0	1	4.2622	0	3.78
203872	0	1	3.6839	0	5.73
203874	0	1	3.7078	1	5.1
203875	0	1	3.33	0	2.73
203877	0	1	3.7499	0	3.76
203878	0	1	3.5098	0	4.7
203879	0	1	3.2223	0	2.29
203881	0	1	1.9157	0	2.21
203883	0	1	2.8157	0	3.12
203885	0	1	4.4343	0	3.04
203886	0	1	4.0411	0	1.1
203889	0	1	3.4646	0	6.72
203890	0	1	2.904	1	1.51
203891	1	1	4.9358	0	0.45
203896	0	1	3.6225	0	1.61
203897	0	1	4.1321	0	3.77
203899	0	1	2.4281	0	5.86
203902	0	1	3.429	0	4.02
203903	0	1	2.9272	0	6.49
203905	0	1	2.9736	0	3.05
203906	0	1	1.8605	0	3.86
203911	0	1	3.9734	0	1.73
203912	0	1	4.0499	0	1.51
203913	0	1	3.6573	0	2.06
203915	0	1	2.9901	0	2.78
203917	0	1	2.1901	0	6.82
203918	0	1	5.1601	0	5.49
203919	0	1	2.4408	0	6.88
203921	0	1	2.7529	0	5.32
203923	0	1	2.1389	0	2.62
203924	0	1	3.8524	0	2.6
203925	0	1	4.1913	0	2.23
203926	0	1	3.5488	0	5.03
203927	0	1	3.1006	0	10.97
203929	0	1	3.7904	0	4.59
203931	0	1	3.9585	0	3.08
203932	0	1	3.9736	0	2.83
203934	0	1	3.6584	0	4.48
203935	0	1	3.8431	0	3.58
203938	0	1	2.777	0	4.32
203941	0	1	4.1837	0	2.34
203944	0	1	2.5698	1	6.32
203945	0	1	3.0881	0	2.8
203946	0	1	3.6652	0	2.02
203950	0	1	3.7156	0	5.23
203951	0	1	3.3934	0	5.27
203953	0	1	2.2664	0	14.08
203954	0	1	3.6873	0	3.26
203955	0	1	4.2629	0	4.42
203956	0	1	4.0989	0	2.02
203957	0	1	5.041	0	1.56
203958	0	1	2.0037	0	5.2
203962	0	1	3.7798	0	1.67
203963	0	1	3.0409	0	4.58
203965	0	1	4.436	1	2.57
203967	0	1	4.2983	0	3.35
203968	0	1	2.7729	1	3.13
203969	0	1	2.9324	0	8.1
203973	0	1	3.7253	0	12.2
203974	0	1	4.6879	0	3.54
203976	0	1	3.2386	0	7.8
203978	0	1	3.1738	1	2.99
203979	0	1	3.9188	0	3.14
203980	0	1	2.1628	0	5.34
203981	0	1	3.4784	0	5.5
203983	0	1	3.0339	0	5.77
203986	0	1	3.634	0	4.01
203987	0	1	3.3345	0	2.26
203989	0	1	2.9737	0	6.6
203990	0	1	4.0729	1	5.33
203991	0	1	3.5718	0	6.52
203992	0	1	4.482	0	2.02
203993	0	1	3.1382	0	8.82
203998	0	1	3.35	0	4.14
203999	0	1	2.7036	0	5.31
204000	0	1	4.433	0	5.86
204001	0	1	3.123	0	4.83
204003	0	1	4.1884	0	3.3
204004	0	1	3.1874	0	3.49
204011	0	1	3.4969	0	2.58
204012	0	1	3.4874	0	3.64
204013	0	1	2.6709	0	5.12
204014	0	1	3.5366	1	3.37
204015	0	1	3.323	1	5.56
204016	0	1	1.5022	0	3.81
204017	0	1	3.4833	0	3.16
204019	0	1	1.7996	0	5.09
204021	0	1	3.8256	0	3.69
204023	0	1	3.8603	0	1.96
204024	0	1	2.3451	0	1.98
204026	0	1	2.3819	0	6.52
204027	0	1	4.0409	0	4.74
204028	0	1	3.1554	0	1.89
204031	0	1	1.992	0	9.61
204035	0	1	1.8954	0	6.14
204036	0	1	2.6345	0	4.98
204037	0	1	4.1243	0	1.97
204038	0	1	3.8554	0	6.04
204040	0	1	1.4128	0	6.56
204041	0	1	3.3038	1	1.77
204043	0	1	3.175	0	5.1
204044	0	1	2.4401	0	2.47
204045	0	1	2.798	1	8.45
204046	0	1	2.4793	0	1.85
204048	0	1	3.1119	0	1.85
204050	0	1	3.3085	0	3.6
204054	0	1	3.6451	0	4.14
204055	0	1	3.6446	0	3.78
204056	0	1	2.2481	0	5.37
204058	0	1	2.316	0	2.67
204060	0	1	3.3017	0	2.98
204061	0	1	3.4413	0	5.31
204062	0	1	1.8476	0	3.48
204063	0	1	4.2964	0	2.21
204064	0	1	3.3425	0	4.28
204067	0	1	2.1575	1	5.42
204070	0	1	3.9512	0	1.02
204071	0	1	2.4929	0	5.26
204073	0	1	3.9753	1	4.62
204074	0	1	4.2429	0	5.27
204076	0	1	2.7678	0	1.56
204078	0	1	3.4465	0	4.99
204080	0	1	2.2362	0	7.16
204082	0	1	1.6222	0	11.99
204083	0	1	2.1017	0	5.34
204084	0	1	4.0234	0	5.99
204087	0	1	2.8915	0	2.76
204089	0	1	3.176	0	4.59
204091	0	1	4.2856	0	3.11
204093	0	1	2.9453	0	2.92
204095	0	1	3.7239	0	1.99
204096	0	1	2.4437	0	8.05
204097	0	1	3.3635	0	2.35
204100	0	1	3.4307	0	4.66
204102	0	1	3.2002	0	4.83
204103	0	1	2.0602	0	5.61
204104	0	1	4.1685	0	2.52
204105	0	1	4.3329	0	3.18
204106	0	1	3.0278	0	7.93
204109	0	1	2.146	0	9.05
204111	0	1	2.9069	0	3.14
204113	0	1	4.8818	0	1.09
204114	0	1	3.7675	0	3.31
204115	0	1	3.6966	0	5.34
204117	0	1	2.0365	0	6.8
204118	0	1	3.64	0	5.4
204119	0	1	3.0216	0	5.67
204122	0	1	3.7828	0	1.74
204123	0	1	2.4405	0	3.5
204124	0	1	4.8571	0	2
204125	0	1	3.6019	0	4.52
204126	0	1	3.1064	0	4.25
204129	0	1	4.3922	0	4.99
204135	0	1	4.3355	0	4.28
204141	0	1	3.1791	0	3.88
204144	0	1	2.4706	0	4.5
204145	0	1	2.7516	0	5.19
204146	0	1	3.905	0	2.02
204147	0	1	4.1952	1	4.53
204148	0	1	3.3133	0	3.61
204153	0	1	4.4422	0	1.35
204154	0	1	2.4259	0	4.02
204155	0	1	3.7858	0	4.25
204158	0	1	2.1448	0	3.67
204159	0	1	3.3973	1	4.93
204165	0	1	2.0514	0	6.84
204167	0	1	3.4067	0	1.51
204169	0	1	3.1362	0	3.86
204171	0	1	3.1748	0	6.49
204177	0	1	4.4253	1	3.16
204185	0	1	4.1464	0	2.72
204189	0	1	2.429	0	3.23
204191	0	1	2.4632	0	4.55
204203	0	1	3.0428	0	3.21
204204	0	1	4.0303	0	2.87
204205	0	1	3.7505	0	5.58
204207	1	1	4.5622	0	2.01
204209	0	1	4.059	0	2.68
204210	0	1	2.5367	0	6.44
204214	0	1	3.5632	0	3.51
204217	0	1	3.152	0	6.36
204218	0	1	3.8463	0	3.25
204221	0	1	3.1066	0	2.41
204222	0	1	4.9544	0	4.94
204224	0	1	2.0077	0	6.51
204225	0	1	3.3103	0	3.62
204226	0	1	4.3494	0	2.68
204227	0	1	4.3793	1	2.05
204228	0	1	3.6523	0	3.93
204231	0	1	2.9412	0	3.76
204234	0	1	3.2712	0	1.38
204238	0	1	3.3889	0	3.33
204239	0	1	4.2455	0	3.1
204240	0	1	3.2474	0	3.77
204346	0	1	3.277	0	3.52
209001	0	1	4.29	0	5.19
209002	0	1	3.21	0	12.09
209003	0	1	4.13	0	1.34
209007	0	1	3.7	0	6.45
209008	0	1	4.8	0	2.78
209011	0	1	4.3631	1	4.76
209012	0	1	2.61	0	6.5
209015	0	1	3.81	0	2.47
209017	0	1	3.25	0	2.9
209018	0	1	3.1841	0	6.31
209024	0	1	3.6	0	4.181698
209025	0	1	2.7731	0	5.38
209026	0	1	2.5971	0	4.38
209028	0	1	3.7862	0	0.16
209030	0	1	4.2271	0	4.27
209031	0	1	1.55	0	4.34
209034	0	1	3.6535	0	6.2
209038	0	1	4.9585	0	3.146773
209040	0	1	1.69	0	6.02
209043	0	1	4.2076	1	2.45
209044	0	1	3.58	0	2.36
209045	0	0	2.46	0	3.81
209046	0	1	1.76	0	8.86
209049	0	1	4.333	0	5.8
209050	0	1	4.08	0	0.2
209051	0	1	4.31	0	0.26
209055	0	1	3.4202	0	4.21
209056	0	1	3.77	0	1.79
209061	0	1	3.8887	0	5.25
209063	0	1	2.0056	0	7.23
209064	0	1	2.9342	0	5.18
209065	0	1	4.0539	1	5.04
209066	0	1	4.45	0	3.509748
209067	0	1	4.59	0	2.29
209073	0	1	2.8664	0	7.43
209074	0	1	4.5612	0	6.69
209076	0	1	3.66	1	5.45
209078	0	1	4.5124	0	4.18
209081	0	1	3.41	0	13.54
209082	0	1	3.39	0	6.71
209083	0	1	4.9839	1	3.59
209084	0	1	4.1787	1	5.72
209085	0	1	3.572	0	4.38
209087	0	1	4.2	0	3.70738
209092	0	1	1.86	0	5.55722
209093	0	1	3.1219	0	4.24
209094	1	1	3.77	1	3.73
209097	0	1	4.45	1	2.41
209098	0	1	5.24	0	3.39
209099	0	1	4.224	1	3.1
209100	0	1	4.93	0	2.45
209102	0	1	4.13	0	8.46
209103	0	1	4.1214	0	3.64
209106	0	1	2.9629	0	3.65
209109	0	1	4.7471	0	3.16
209111	1	1	4.1685	0	2.86
209115	0	1	5.5	0	2.68273
209116	0	1	3.38	0	3.79
209117	1	1	4.45	0	5.73
209120	0	1	5.18	0	3.3
209123	0	1	3.2177	0	1.84
209124	0	1	4.59	0	1.07
209126	0	1	3.2	0	2.89
209128	0	1	5.32	1	1.23
209129	0	1	5.33	1	0.57
209130	0	1	5.5	0	3.81
209131	0	1	4.64	1	2.97
209137	0	1	2.5611	1	6.65
209138	0	1	4.3446	0	2.36
209139	0	1	4.32	0	4.66
209140	0	1	5.2713	1	0.04
209141	0	1	3.49	1	2.76
209142	0	1	4.75	0	1.61
209143	0	1	3.4502	0	2.07
209144	0	1	4.95	0	2.33
209145	0	1	3.25	0	6.12
209146	1	1	3.351	1	3.6
209147	1	1	4.8324	0	3.56
209150	0	1	5.62	0	2.61
209151	0	1	4.25	0	5.65
209152	0	1	5.6409	0	0.67
209153	0	1	3.145	0	3.91
209159	0	1	4.0553	1	2.7
209163	0	1	2.7246	1	4.01
209164	0	1	3.41	1	2.81
209169	1	1	5.06	0	2.32
209171	0	1	2.88	0	4.699818
209172	0	1	5.41	0	0.92
209173	0	1	3.31	1	1.22
209174	0	1	1.84	0	4.39
209176	0	1	3.57	0	7.7
209177	0	1	3.4098	0	5.88
209179	0	1	5.1096	0	3.42
209180	0	1	3.1708	1	3.96
209181	1	1	4.7965	1	2.12
209185	0	1	4.9443	0	3.54
209192	0	1	4.4944	1	1.54
209194	0	1	5.68	0	0.32
209199	0	1	4.56	1	2.08
209200	0	1	3.5041	0	1.47
209201	0	1	4.6623	1	1.48
209207	0	1	3.45	0	7.7
209208	0	1	2.79	1	6.86
209209	0	1	2.59	0	5.6
209210	0	1	3.33	1	10.78
209212	0	1	3.67	0	6.66
209218	0	1	2.81	0	6.09
209219	1	1	5.067	0	0.68
209228	0	1	4.4932	1	5.67
209231	0	1	5.1155	0	2.46
209232	0	1	4.1008	0	5.19
209234	0	1	4.9537	1	0.56
209238	0	1	3.18	0	6.8
209241	0	1	2.5943	0	7.42
209247	0	1	4.1037	0	3.83
209248	0	1	2.8649	0	4.89
209251	0	1	2.3161	0	4.95
209255	0	1	3.4431	0	4.85
209283	0	1	4.5901	0	2.35
209290	0	1	3.4727	0	4.02
209997	0	0	4.08	0	2.93
300005	0	1	2.84	0	4.89
300007	0	1	3.8058	0	5.82
300008	0	1	4.4955	0	6.24
300009	0	1	4.6495	0	0.6
300010	0	1	3.6691	0	6.61
300018	0	1	2.5127	0	4.8
300020	0	1	3.8287	0	0.87
300021	0	1	2.388	0	2.39
300022	0	1	4.452	0	3.96
300023	0	1	3.9543	0	1.99
300026	0	1	4.8976	0	3.46
300027	0	1	4.457	0	3.21
300028	0	1	3.0259	0	6.77
300029	0	1	3.6	0	6.11
300031	0	1	2.1764	0	2.15
300032	0	1	3.7057	0	4.28
300037	0	1	4.6826	0	3.44
300038	0	1	3.3217	0	1.89
300039	0	1	1.671	1	5.37
300041	0	1	2.2626	0	4.55
300043	0	1	1.7487	0	4.53
300044	0	1	2.0496	0	5.520465
300045	0	1	3.296	0	2.7
300046	0	1	2.4303	0	6.93
300047	0	1	4.32	0	5.72
300049	0	1	2.3	0	5.96
400001	0	0	2.1821	0	4.44
400002	0	0	2.6076	0	3.38
400003	0	0	1.7801	0	4.23
400004	0	0	1.6238	0	4.58
400005	0	0	1.2038	0	6.6
400006	0	0	2.1877	0	2.92
400007	0	0	1.5671	0	3.84
400008	0	0	0.4127	0	4.75
400009	0	0	1.8069	0	6.23
400010	0	0	2.7783	0	7.71
400011	0	0	2.306	0	7.09
400012	0	0	2.1045	0	3.31
400014	0	0	1.2936	0	3.47
400015	0	0	2.2596	0	2.72
400016	0	0	2.5625	0	4.71
400018	0	0	0.8258	0	7.85
400021	0	0	2.3792	1	6.63
400022	0	0	1.5568	0	2.66
400023	0	0	1.4498	0	6.74
400024	0	0	2.4968	1	4.41
400026	0	0	1.1368	0	6.92
400027	0	0	1.2708	0	9.17
400028	0	0	1.8054	0	4.74
400029	0	0	1.9857	0	4.77
400032	0	0	1.6606	0	2.9
400033	0	0	3.3706	1	3.83
400034	0	0	1.7326	1	5.86
400035	0	0	1.6099	0	5.64
400036	0	0	3.0409	1	5.7
400039	0	0	2.4297	0	3.34
400040	0	0	2.2704	1	4.21
400041	0	0	1.4325	0	4.5
400043	0	0	0.8866	0	4.76
400044	0	0	1.0891	0	7.24
400045	0	0	3.8375	0	5.41
400046	0	0	2.1526	0	3.15
400047	0	0	1.1776	0	13.27
400048	0	0	2.857	0	4.33
400049	0	0	1.7714	0	6.73
400050	0	0	1.4984	0	5.98
400052	0	0	2.4071	0	2.53
400055	0	0	2.0369	0	3.05
400056	0	0	1.8568	1	6.34
400057	0	0	2.8648	0	2.64
400058	0	0	1.7008	0	6.3
400059	0	0	1.2176	0	4.66
400060	0	0	1.5025	0	6.2
400061	0	0	2.2804	0	4.22
400062	0	0	1.8053	0	6.28
400064	0	0	1.7527	0	9.04
400066	0	0	2.019	0	4.42
400069	0	0	2.3948	1	3.7
400070	0	0	1.448	1	3.36
400071	0	0	2.2806	1	6.43
400073	0	0	1.0737	0	2.85
400074	0	0	1.6439	0	3.9
400075	0	0	2.5969	0	3.28
400077	0	0	1.4562	0	3.07
400078	0	0	1.3966	0	7.24
400081	0	0	2.1745	1	5.08
400082	0	0	3.0327	0	2.5
400084	0	0	1.8937	0	5.11
400085	0	0	2.0075	0	3.55
400086	0	0	2.8135	0	3.32
400087	0	0	1.9013	0	4.31
400089	0	0	1.4143	0	5.15
400090	0	0	1.4322	0	4.48
400091	0	0	1.255	0	5.21
400092	0	0	2.1812	0	3.61
400093	0	0	1.3204	0	3.42
400094	0	0	1.4423	0	4.41
400095	0	0	1.9595	0	4.21
400098	0	0	2.1574	0	4.16
400099	1	0	2.7211	0	3.23
400105	0	0	2.7941	0	5.63
400106	0	0	1.7762	0	4.58
400108	0	0	1.7992	0	4.36
400109	0	0	2.4802	0	3.73
400111	0	0	1.8519	1	6.9
400113	0	0	1.8158	1	3.14
400116	0	0	2.1735	0	3.55
400117	0	0	1.5361	0	6.95
400118	0	0	1.1401	0	7.86
400119	0	0	1.3236	0	5.13
400121	0	0	1.6664	0	6.89
400122	0	0	1.0735	0	7.57
400124	0	0	0.1345	1	5.25
400125	0	0	1.4128	0	6.32
400126	0	1	1.9606	0	4.11
400129	0	0	1.1266	1	5.94
400132	0	0	1.0554	0	4.95
400138	0	0	2.1099	0	4.51
400140	0	0	2.2029	0	5.03
400141	0	0	1.5755	0	3.74
400143	0	0	2.1702	0	3.3
400144	0	0	2.5038	0	7.03
400145	0	0	2.2617	0	4.09
400147	0	0	1.9006	0	5.83
400149	0	0	1.8963	0	10.2
400150	0	0	1.6932	0	4.59
400151	0	0	1.5647	0	2.79
400154	0	0	1.5204	0	4.11
400158	0	0	2.4954	0	4.16
400160	0	0	2.2824	0	4.46
400161	0	0	2.1535	0	3.63
400163	0	0	1.9433	0	6.15
400167	0	0	0.741	0	4.67
[truncated: 1,708 more rows]
